# Supplementary material for: The Small Auxin-Up RNA SAUR10 Is Involved in the Promotion of Seedling Growth in Rice
Source: Plants (Basel). 2023 Nov 17;12(22):3880. doi: 10.3390/plants12223880 (PMC10675480; doi:10.3390/plants12223880)
Supplement: Supplementary file 1 [file plants-12-03880-s001.zip]

Archive with 6 entries (6 files):
- Figure S1.png
- Figure S2.png
- Figure S3.png
- Table S1.xlsx
- Table S2.xlsx
- Table S3.xlsx
