# Supplementary material for: The Small Auxin-Up RNA SAUR10 Is Involved in the Promotion of Seedling Growth in Rice
Source: Plants (Basel). 2023 Nov 17;12(22):3880. doi: 10.3390/plants12223880 (PMC10675480; doi:10.3390/plants12223880)
Supplement: Supplementary file 1 [file plants-12-03880-s001.zip › Table S1.xlsx]

## Sheet: Sheet1
	Table S1. The list of primes used in this study
		Name	Application	Forward	Reverse
		OsSAUR10	Amplification	TAATTTCCGTCGCCGATGCC	AACACCCCTACCCTATCACAG
		OsSAUR10pro	Amplification	CCCTCTTGCATACACTCTTAT	GATCGAGGAGGAGTTAATTGA
		pM999-OsSAUR10	Subcellular location	GCTCTAGAATGAAGGAAGGAGGAGGAGGA	GCTCTAGACGAGCGGCCGGCGACGAG
		YUCCA1	qRT-PCR	TCATCGGACGCCCTCAACGTCGC	GGCAGAGCAAGATTATCAGTC
		YUCCA2	qRT-PCR	TCCAAAGGGAGGAGTCGTCCAG	GCATGATGTTTACACCCGGCCTT
		YUCCA3	qRT-PCR	GTGAGAACGGGCTCTACTCGGTCG	GCTTATGCATGACCGATGAACACG
		YUCCA4	qRT-PCR	GCAGAATGGCCTGTACGCTGTTGG	CAGACCAGCACATGACGTGTCTAC
		YUCCA5	qRT-PCR	ACCTCCTACGACGCCGCCATGATC	CTCCCAACACAGCGACGACAGAAC
		YUCCA6	qRT-PCR	CCATTCCCAGATGGTTGGAAGG	CATGTTGCGCCTCAAGATATTTG
		YUCCA7	qRT-PCR	CACTGCTGTGTCCTACAATATCAC	GGAGGTGCATCTCCGTCATCTTC
		PIN1a	qRT-PCR	GTACGTGGCGATGATCCTGGCGT	GAGAGGTGGCTCCACAGGGTGA
		PIN1b	qRT-PCR	CACCAACAACCCGTACACGATGAA	CACTGCAGCACGACGATCTGCAC
		PIN1c	qRT-PCR	CTCCTCTCCTTCCACTTCATCTCC	CACCATGAGGCTGCCGGAGTCG
		PIN1d	qRT-PCR	GATTCCGACGTCGTCTCGCTCG	GTCGGGTTCCGCGACGACTGCA
		PIN2	qRT-PCR	GTACGTGGCGATGTTCCTGGCGT	CATTGCGGCGGTAGCGGGAGAG
		PIN5a	qRT-PCR	CTCTACTTCGCGCTGTTCCTGGG	CAGCCGCCCTTGCTCATGAACCG
		PIN5b	qRT-PCR	CATCAACACCATGGTGGTCTACTT	GTGTTGTTGAGCGCGGCGAGG
		PIN5c	qRT-PCR	CTTCACCGCCGACCAGTGCGAC	GTGATGCACCACGAGAACCCGC
		PIN8	qRT-PCR	GTTCCACTATATGTAGCTATGATAC	CAGTCAAACTTCTCTGCACAGC
		PIN9	qRT-PCR	CAACGAGCAGTGCGCCGGGAT	CGGAGAAGCAGGTGATGACCCA
		PIN10a	qRT-PCR	CTGTACGTGGCGATGTTCCTGGC	GTCCGCGAGGGGAGGCGCGA
		PIN10b	qRT-PCR	GTGCCGCTGTACGTGGCGATGAT	GACGAAGCGCGCGGGGAAGCG
		pCXUN-OsSAUR10	Knockout line	AACTGCAGCCCTCTTGCATACACTCTTAT	CCCAAGCTTGATCGAGGAGGAGTTAATTGA
		CAS9	vertification	GCATGAAGAGGATCGAGGAG	GATCTCTTGCTCGGACTTGG
		ossaur10 knockout line	vertification	AAGAGGAGCTTAGTAGTTTGTGT	CGTAGCCCCTGCCGCTGCC
		pU2301	Overexpression	CGGGATCCATGAAGGAAGGAGGAGGAGGA	CGGGATCCCGAGCGGCCGGCGACGAG
		Ubi	qRT-PCR	AACCAGCTGAGGCCCAAGA	ACGATTGATTTAACCAGTCCATGA
