# Supplementary material for: The Small Auxin-Up RNA SAUR10 Is Involved in the Promotion of Seedling Growth in Rice
Source: Plants (Basel). 2023 Nov 17;12(22):3880. doi: 10.3390/plants12223880 (PMC10675480; doi:10.3390/plants12223880)
Supplement: Supplementary file 1 [file plants-12-03880-s001.zip › Table S2.xlsx]

## Sheet: Sheet1
	Table S2 Conserved cis-acting elements analysis of identified OsSAUR10 genes promoters
	Accession Number	Sequences	ID	Annotation
	S000012	ACGTSSSC	ABREOSRAB21	ABA responsive element (ABRE)
	S000370	CATATG	CATATGGMSAUR	Involved in auxin-responsiveness
	S000419	TAACAGA	GARE1OSREP1	Gibberellin-responsive element (GARE）
	S000491	TATTAG	CPBCSPOR	The sequence critical for Cytokinin-enhanced Protein Binding
	S000292	ACACNNG	DPBFCOREDCDC3	bZIP transcription factors
	S000021	TATCCAT	AMYBOX2	MYB
	S000421	CAACTC	CAREOSREP1	Gibberellin-responsive element (GARE）
	S000418	CCGAC	DRECRTCOREAT	Core motif of DRE/CRT (dehydration-responsive element/C-repeat)
	S000408	AACCA	MYB1AT	MYB recognition site found in the promoters of the dehydration-responsive gene
	S000409	AACCG	YB2CONSENSUSAT	MYB recognition site found in the promoters of the dehydration-responsive gene
	S000254	AGGTCA	QELEMENTZMZM13	expression enhancing activity
	S000400	TATABOXOSPAL	TATTTAA	DNA binding and bending
	S000390	WBOXATNPR1	TTGAC	salicylic acid (SA)-induced WRKY DNA binding
	S000447	WRKY71OS	TGAC	a transcriptional repressor of the gibberellin signaling pathway
	S000411	GTCGAC	CRTDREHVCBF2	Preferred sequence for AP2 transcriptional activator
