# Supplementary material for: The Small Auxin-Up RNA SAUR10 Is Involved in the Promotion of Seedling Growth in Rice
Source: Plants (Basel). 2023 Nov 17;12(22):3880. doi: 10.3390/plants12223880 (PMC10675480; doi:10.3390/plants12223880)
Supplement: Supplementary file 1 [file plants-12-03880-s001.zip › Table S3.xlsx]

## Sheet: sheet1
	Table S3 identified SAUR proteins from Arabidopsis (79), Oryza sativa (58), Amborella trichopoda (26), Zea mays (79), and Cercis canadensis (48).
	>AmTrSAUR1
	MAMNPMKVARAWRERKMVAKGHLAIYAGKDGSRFVVPLAFLAHRFFALLLRMAEEEFGYTQQGGLTIPCEGSLLYSVIVLVGDHLHNGTVSSTSAPCFLH
	CSSSCCHFTTHLELKLI*
	>AmTrSAUR2
	MGQTRGFRIGRKLVQLWNSACESKNQTPRYTRLNPSNHSSCCYNNHNRRHTWVTTLKRKLKKNPLKMDSSKMGKTLLSGFVKREIREEGSVCKGKTIPKG
	YLVVYAGQRDDDHRFLVPVVYCNHPLFGKLLEEAEEEYGYNSSGGLIIPCGVPEFECVKTKIASESCRGLKKR*
	>AmTrSAUR3
	MTEPPSKPNPIGNIVRLRDIIKKWQAITMTHRVSGDRGISPATNRRLKNIYLYCDSDEESCPSPDPPPDVPKGYLAVYVGPELRRFVIPTDYLTQPVFKV
	LLEKAEEEFGFYHKGALTIPCEIETFKYLLRFMAQNHKDEEAGT*
	>AmTrSAUR4
	MGLIGCKVHRILSRLRGRRRRAGLAPKGYVPVFVGRNEKKKFMVWATSLSHVVFLELLCLSTEEYGFSHQGVLQIPCDVTHFEKWVLPSLHKSNVYHPLN
	KSFPCNDFT*
	>AmTrSAUR5
	MEFGAEVAECLMAAEKKMKKEKGGVPKGCIAVKVGVEGEEPVQRVVIPIHYLYHPLFMRLLEEAKEVYGFQASGPLRIPCAIDDFLHVRWLIEREKHHPN
	AFSC*
	>AmTrSAUR6
	MGSGRRRGFRISRRLVRLWRWLCKRRTFRRRGYLHLRKPPREKHRAHQQVVVHKLSGKVLGHNHHQHHLHHPLGYQPLDGPEVPKGYMAVYVGQNDEQYR
	FLVPVLYVNHPLFAALLRVTEEEYGFEQVGGITIPCDVSHFETVRKRIAGDGWKKLLHRLLHPF*
	>AmTrSAUR7
	MEDFKLGKGKSSKLDRILQKLGRSRSVHNQKPPKPLLPDSKSKSWPRSRSLKEKTSVQKGKVAPEGCFTVYVGSEKERFVLKTDYINHPLFRVLLEEAEM
	EYGFNSDGPLVLPCEVDYFNQVLIEMHNDKIHGGCAFPKGLNGYQLLSPTRIGAG*
	>AmTrSAUR8
	MARRMVEFVLMKKHISKSPMAQIQGTSDVPQGHFAIYVGENRRRFVIPTSYLKISLFQSLLQGAEEEFGFHHGMGITLPCKEEHFLSLLSSSKHSPRERQ
	H*
	>AmTrSAUR9
	MGMKKGEFATVKKQIVNWFSTAQAAPDVPKGHFAVYVGENRRRFVIPTSYLKTSLFQSLLQRAEEEFGFEHDMGITIPCKEEHFLALISSLRC*
	>AmTrSAUR10
	MTPKKQATQQILSTKFLKNTFILLGNLSLKMRKGRLIDVPKGHFAVYVGKNHSRFVVPASYLKSPAFQHLLELSADEFGFEHRMGLVVPCDETFFRRLID
	HLDKES*
	>AmTrSAUR11
	MANLVKKLWCCRRKSFPIDIPKGYINVCVGKQVPFKFVLEANYLNHPLVENLLDLSVEEYGYSYDGALRIDCEVEVFVYLIELLKTRNPSAHYMELSDLL
	SKFKPGSPGPKESL*
	>AmTrSAUR12
	MAPALKKVDKIRQIVRLKQMLKKWQTMSLNPKRSAATRSESDSSEFSGEKCRIPAGYLAVYVGLERQRFVIPAKYINLPVFRPILQRAAEEYGFHFNGGL
	VFPCEVGFFKQLLLILEKSERKIENLSLDEALNLCNEMGSDVLCKTNRTGPEFCPLLQKARV*
	>AmTrSAUR13
	MFDASIQAAMGGDKHHHHLHLHLLSFHLHHHGKKEESLSRTIPKGYLAVMVGVGGEQERFVIPVAYFNHPLFVQLLKEAEDEYGFEQKGTITIPCHVAEF
	RYVQGLIDKEMAPHTHQVGCFRALKAR*
	>AmTrSAUR14
	MLKKPLLPLLRKKVYTRLRADDDDDDEGGKGSVPLIVGREKRERFLVPAKLLNHPLMVDLLEIAAHEYGYEQEGTLKVPCTLEYFEVVLAKLLKGAE*
	>AmTrSAUR15
	MAKKSLWPLLTKKEYTRLKADDDQREDEGGKGLVPLMVGKEKRERFLIPAKLLNHPLMVDLLEMAAHEYGYEQEGALKVPCTVEYFEVVMSKLMKGGS*
	>AmTrSAUR16
	MKHLIRRLSRVADSSEYVLLRSESRAARDRRSGARMGKDRQSDGNGGQDRRGQGGRKVQEGHVPVYVGEEMERFVVCAEFLNHPVIGELLKRSAQEYGYE
	QEGVLRIPCHVAIFKRVLEGLELRGDVDEELLAISEAELL*
	>AmTrSAUR17
	MGERNKCSMCRIVKLRQMARLWRKVAGSQTRAREVPDDVPAGHLAVRVGTSCRRFVIRATYLNHPVFRELLEQAVEEFGHEHEGPLVLPCDEAFFEKVVQ
	SLSKGGSDWMSLSNCSAQVVGKSHEGLGTWRRECRPLLQGFGGRGTWSWKFMPLLMGWCNNGSRFVDIAAVIAPLKRSIFMPGKNDWYL*
	>AmTrSAUR18
	MESLKKIAKRVQSLGRRKTRYECLFDASGDTPVTTPPGCVAVYVGEERRRYVVPMNFLSHPLFRMLLEKAQDEFGFDQKEGLVVPCSVFSFEQVVCAIES
	SHGQFDLQEFVEEFAS*
	>AmTrSAUR19
	MAKTRKIKVMTGIRNMMVLKHLAERIQFGSLQTKGARTKGTPIAIPKDVKEGHFVVLAFEKGDIKRFVVPLGCLRHPAFMRLLEQAEEEFGFNQKGALVI
	PCHPSELESILSEQWIE*
	>AmTrSAUR20
	MPLQRAKLVGALKRWNLKSPRSPRERINWESGMVLPDAVSDFQVGSDDAKEFPTDVHKGFIAVYVGQELRRYVIPVSYLNHSVFMALLQKAEEEFGFTNN
	GGIKLPCEVAVFEHILWLLKNQ*
	>AmTrSAUR21
	MERGIKMINLRFLKQCTTKWRKLGQEISPLKPRGPFSWSRCPRFGSEESIPKDVPKGHLVIYVGEKCRRFVVRVTLLMHPLFKSLLDQAQEEYDFTSYSK
	LWIPCDEILFESIICRIQAQQARSICLCF*
	>AmTrSAUR22
	MKELIRRLSRLNSPQSLCRSDSGDRSPLMEGSKVCCPEIQLLKDHRKNAKNRQKICWKKEPKSSRKVMEMCVPVLVGEEMESFAVSANVFNHPVFSELLK
	RSAQVYGYDHVGVLRIPCNVGVFRQIMEVLEESGGSDDVIFRLGELHLL*
	>AmTrSAUR23
	MKYLIRRLSRVHESPDFVLLPSNPLSSMDGKESKGAKNRRVKRQSRRSFKGRVPVHVGEEMERFSVSAELLNNPVFCELLKRSAQEYGYEQEGVLRIPCP
	VHVFRQLLQCLEQHGDIHELQRMTSLALL*
	>AmTrSAUR24
	MAVRKGTKLPQTAGLKQILKRCSSSLGRKQRPDSDESSGEFGFYGDVPKGHFPVYVGEKRIRFVVPISCLNDPQFQSLLQRAEEEFGFDHDMGITIPCEE
	MVFRSLTSSILR*
	>AmTrSAUR25
	MTSFSRCNKIRHIVHLRQMLRRWRRKAAEAAQVSAFPSGFSGEFSGGIPADVPAGHLAVQVGSKRFVVRATHLNHPAFQRLLREAEEEYGYEQQGPLSLP
	CDERVFEEILLIIGGKGKGCGNGLWKESSMPLLHGLVEKSVG*
	>AmTrSAUR26
	MAVRKGTKLPQTAGLKQILKRCSSSLGRKQRPDSDENSGEFGFYGDVPKGHFPVYVGEKRIRFVVPISCLNDPQFQSLLQRAEEEFGFDHDMGITIPCEE
	MVFRSLTSSILR*
	>AtSAUR1
	MGIQLIGLSQAKQKLQRSLSARIASLLATSGTNNVPKGHVAVYVGETYHRKRFVIPISYLNHPLFQGLLNLAEEEFGFDHPMGGLTIPCTEDYFTALASILSGS*
	>AtSAUR2
	MIRFKTIVFQVKRVLDKKISRLRHIINVRKGHFAVYVGEDEMETKRFVVPISYLNHPLFQALLRKAEDEFGTDHQRTYLTIPCAKDVFLDITSRLKRNKFISTEIN*
	>AtSAUR3
	MGLMRSMLPNAKQIFKSQSMRNKNGSSSPSTTTTTSGLVPKGHVAVYVGEQMEKKRFVVPISYLNHPLFREFLNRAEEECGFHHSMGGLTIPCREESFLYLITSHQLH*
	>AtSAUR4
	MAIRLSRVINSKQSQKQQSRVPKGHVAVYVGEEMESKKRFVVPISYLNHPSFQGLLSRAEEEFGFNHPIGGLTIPCREETFVGLLNSYGCIVST*
	>AtSAUR5
	MGLSRFAISNATKQILKLNSLANRNRTSSSSSDHVPKGHVAVYVGEQIEMEKKRFVVPISFLNHPSFKEFLSRAEEEFGFNHPMGGLTIPCREEVFLDLIASRLQ*
	>AtSAUR6
	MAIRISRVLQSSKQLLKSLSHSSNNVAIPKGHLAVYVGEMMQKRRFVVPVTYLSHPCFQKLLRKAEEEFGFDHPMGGLTIPCTEQIFIDLASRLSTSS*
	>AtSAUR7
	MAMMRGILAARKILTSKAASTPKGFLAVYVGESQKKRYMVPVSFLNQPSFQALLSTAEEEFGFDHPMGGLTIPCPEDTFVAAASQL*
	>AtSAUR8
	MSILKKSTKLAQTAMLRQILKRCSSLGKKNGGGGYEEVDLPLDVPKGHFPVYVGHNRSRYIVPISFLTNLDFQCLLRRAEEEFGFDHDMGLTIPCDELFFQDLTSMIR*
	>AtSAUR9
	MAIKKSNKAALSQAASLKQILKRCSSLGKKNQGNCYFNDVPKGHFPVYVGQHRSRYVVPISWLDHHEFQSLLQLAEEEFGFEHEMGLTIPCDEVVFRSLISMFR*
	>AtSAUR10
	MAIKRSSKATSSQAASIKQIVKRCSSLRKMKNVNGCYYNQEDDLPQDVPKGHFPVYVGPNRSRYIVPISWLHHSEFQTLLRLAEEEFGFDHDMGLTIPCDEVFFRSLISMFR*
	>AtSAUR11
	MGVERGSGKGLKQMLKRCSSLGKKSSVDVNFNGVPKGHFVVYVGHSRSRHVIPISFLTHPIFQMLLQQSEEEFGFFQDNGLTIPCDEHFFRALISSINP*
	>AtSAUR12
	MAVKRSSKLTQTAMLKQILKRCSSLAKNQCYDEDGLPVDVPKGHFPVYVGEKRSRYIVPISFLTHPKFKSLLQQAEEEFGFNHDMGLTIPCEEVVFRSLTSMIG*
	>AtSAUR13
	MGVFRGLMGAKKIFQGRSMAASTPKGFLAVYVGESQMKRYIVPVSYLNQPSFQALLSKSEQEFGFDHPMGGLTIPCPVDTFITVTSQLH*
	>AtSAUR14
	MAIRIPRVLQSSKQILRQAKLLSSSSSSSSLDVPKGYLAVYVGEQNMKRFVVPVSYLDQPSFQDLLRKAEEEFGFDHPMGGLTIPCSEEIFIDLASRFN*
	>AtSAUR15
	MAFLRSFLGAKQIIRRESSSTPRGFMAVYVGENDQKKKRYVVPVSYLNQPLFQQLLSKSEEEFGYDHPMGGLTIPCHESLFFTVTSQIQ*
	>AtSAUR16
	MAVKRSSKLTQTAMLKQILKRCSSLGKKQCYDEEGLPLDVPKGHFPVYVGEKRTRYIVPISFLTHPEFLILLQQAEEEFGFRHDMGGLTIPCEEVVFLSLTSMIR*
	>AtSAUR17
	MPHKVIDMHFHEREEEEDTGESRSSSRTPRGHFVVYVGTKKKLERFVIPTTFLKSPSFQKLLDNAAEEFGYAEAHRDKIVLPCDVSTFRSLVMFLTSHQDKSH*
	>AtSAUR18
	MEIKEASKTQRERRGASSLKQMLMKRCSSFVKKSNEEDVPKKGYFAVYVGHFRDRHVIPITSLNHPTFKMMLQKSEEEFGFRQESGLTIPCDQNTFLTLLDSITSY*
	>AtSAUR19
	MAFVRSLLGAKKILSRSTAAGSAAPKGFLAVYVGESQKKRYLVPLSYLSQPSFQALLSKSEEEFGFAHPMGGLTIPCPEDTFINVTSRLQ*
	>AtSAUR20
	MAFVRSLLGAKKILSRSTTAASAAPKGFLAVYVGESQKKRYLVPISYLNQPSFQALLSKSEEEFGFDHPMGGLTIPCPEDTFINVTSRFQR*
	>AtSAUR21
	MALVRSLLGAKKILSRSTASAAPKGFLAVYVGESQKKRYLVPLSYLSQPSFQALLSKSEEEFGFDHPMGGLTIPCPEDTFINVTSRLQ*
	>AtSAUR22
	MALVRSLLGAKKILSRSTAAVSAAPKGFLAVYVGESQKKRYLVPLSYLNQPSFQALLSKSEDEFGFDHPMGGLTIPCHEDTFINVTSRLQ*
	>AtSAUR23
	MALVRSLLVAKKILSRSAAAVSAPPKGFLAVYVGESQKKRYLVPLSYLNQPSFQALLSKSEEEFGFDHPMGGLTIPCPEDTFINVTSRLH*
	>AtSAUR24
	MAFVRSLLGAKKILSRSTGAGSAAPKGFLAVYVGESQKKRYLVPVSYLNQPSFQALLSKSEEEFGFDHPMGGLTIPCPEDTFINVTSRLQ*
	>AtSAUR25
	MAFLRSFFATKHIIRRSFTTESLSTPKGFFAVYVGENLKKKRYLVPVCYLNKPSFQALLRKAEEEFGFNHPTGGLSLPCDEAFFFTVTSQIR*
	>AtSAUR26
	MALVRSLFSAKKILGGSLVKTSKAPPKGFLAVYVGESQKKQRHFVPVSYLNQPLFQDLLSKCEEEFGFDHPMGGLTIPCPVDTFISITSQLQG*
	>AtSAUR27
	MALVRSLFVSNKILGGSLAGMRKSTSAPKGFLAVYVGESQKKQRYLVLVSYLSQPLFQDLLSKSEEEFGFDHPMGGLTIPCPEDTFLTVTSRIQG*
	>AtSAUR28
	MALVRSIFSAKKILGGSLARTSKAPKGFLAVYVGENQEKKQRYFVPVSYLKQPSFQALLSKCEEEFGFDHPMGGLTICCPEYTFISITSRIQ*
	>AtSAUR29
	MALVRGFMAAKKILGGSVAGTRKETSAPKGFLAVYVGESQRKKQRHLVPVSYLNQPLFQALLIKAEEEFGFNHPMGGLTIPCPEDTFLTVTSQIQG*
	>AtSAUR30
	MGFEENQKQSPKQSPNHIKHMVFKFHFHVPHLHILPHHHHHHHHDVPKGCVAIMVGHEDDEEGLHRFVVPLVFLSHPLFLDLLKEAEKEYGFKHDGPITIPCGVDEFKHVQEVIDEETHRRHSHGGHGHNNHNHHNNHLRCF*
	>AtSAUR31
	MGNGDKVMSHWSFHIPRLHHHEHDHEKVPKGCLAVKVGQGEEQERFVIPVMYFNHPLFGQLLKEAEEEFGFAQKGTITIPCHVEEFRYVQGLIDRENTRFLGTNLLDHHHHHHNHLIRCFRV*
	>AtSAUR32
	MGTGEKTLKSFQLHRKQSVKVKDVPKGCLAIKVGSQGEEQQRFIVPVLYFNHPLFMQLLKEAEDEYGFDQKGTITIPCHVEEFRYVQALIDGERSVYNGNNHHHRHGGRDQYHHLVGCFRA*
	>AtSAUR33
	MGSGEKILKSVHSNRPNNVKSNSKHGIKDVPKGCLAIKVGSKEEEKQRFVVPVFYFNHPLFMQLLREAEEEYGFEQKGTITIPCHVEVFRYVQDMINRERSLDDDDDASKQTGCGAKHGLTHKIRSRSSSGVWKYP*
	>AtSAUR34
	MKRLRGFKIGHRFVKIFKWIIRSRRNQTGKRQCLTGILNPVTKIYSLARRCLRRGANRLCGGMKPGQTRLGNEPKTPTVPRGHLVVHVGESGEDTRRVVVPVIYFNHPLFGELLEQAERVYGFEQPGRIMIPCRVSDFEKVQMRIAAWDHCRRKSTFKIL*
	>AtSAUR35
	MKRVRGFKIGHRFVKIFKWIPRNRCPTRITNPVTGIRSLARCLSRGAKRLCGGSKKNPGQNQIRLGKDPKKSNRVVPRGHLVVHVGESDDDTRRVVVPVIYFNHPLFGELLEQAERVHGFDQPGRITIPCRVSDFEKVQLRIAAWDHCRRKNSYKII*
	>AtSAUR36
	MRKIIGFRIGRRVSRWIFRKTRIQRSGYNRIHSTQQACMLMRPLAKLKSWGQRLKQSFRRRSTRRSAYIPVDHKKADPVPRGHLAIYVGQKDGDCHRVLVPIVYFNHPLFGELLREAEKEYGFCHEGGITIPCLYSDFERVKTRIASGSSSRVFPWGRHCRN*
	>AtSAUR37
	MEAKKSNKIREIVKLQQILKKWRKVAHASKQANNNKIDNVDDSNNNISININNNGSGSGSGSKSIKFLKRTLSFTDTTAIPKGYLAVSVGKEEKRYKIPTEYLSHQAFHVLLREAEEEFGFEQAGILRIPCEVAVFESILKIMEDNKSDAYLTTQECRFNATSEEVMSYRHPSDCPRTPSHQPHSPMCR*
	>AtSAUR38
	MEAKKSNKIREIVKLQQLLKKWRKQAIASKAANNNNEDNNSSGGGSKSIKFLKRTLSFTDVTAVPKGYLAVSVGLEKKRYTIPTEYLSHQAFYVLLREAEEEFGFQQAGVLRIPCEVSVFESILKIMEEKNEGYLVTPITAKQECKFNAAADDKTSYQHPSDCPKTPSHQPHNSPMCR*
	>AtSAUR39
	MDENNAAKLTGIKQIVRLKEILQKWQTVTIGSKSDDGELGARKHTAIISPVINKRLLDLKTCDSDEETTCQSPEPPPDVPKGYLAVYVGPELRRFIIPTNFLSHSLFKVLLEKAEEEYGFDHSGALTIPCEVETFKYLLKCIENHPKDDTSAEDPVETEE*
	>AtSAUR40
	MKPLIRRLSRIADSSSCNRNRSGDIHHPTSTYSSSVFLVKRATVASSVPSGHVPVNVGEDKERFVVSAELLNHPVFVGLLNRSAQEYGYTQKGVLHIPCNVFVFEQVVESLRSGIADDTSELIASLSGEDVSTE*
	>AtSAUR41
	MKHLIRRLSRVADSSSEFSIRRSTSSFRNRRGHHRLHAPPPPWSICPARRVNTVPAGHVPVYVGEEMERFVVSAELMNHPIFVGLLNRSAQEYGYAQKGVLHIPCHVIVFERVVETLRLGGFEGSGDLENLVASLLSGDELIPETTE*
	>AtSAUR42
	MTRQRMITIESPKKKMGGIVKLKNVVERLVQIKGFSSAKKPCPEEYGRDCVPKDVKEGHFAVIAVDGYHEPTQRFVVPLMFLEHPMFRKLLEQAEEEYGFYHDGALMVPCRPSHLRMILTEQWC*
	>AtSAUR43
	MRTLVKKLLWCGAKNISSSRTSALPEEGRVRVYVGKDKESQCKLEVEANLLNHPMLEDLLRLSEEEFGHSYEGALRIACEIDVFIKLVNLHKTTNHHNNSVCFHNNSTKLL*
	>AtSAUR44
	MMKKSKLIAKAWKQMSSRVAKHRVATGNPKDQYHIPHDVPKGHLVVYVGKDEETYKRFVIKITLLHDPIFRALLDQSKDEAYDDFTSGDSKLCIACDETLFLEVLRCASPRYSL*
	>AtSAUR45
	MLGKRIASFKNLAKKMKSINTTTRSGGEGGSESTYNESLLMNEADEAAMMASKTPTGTFAVYVGEERVKRVVPTSYLNHPLFRMLLDKSHDEFLCFEQKVMLVVPCSLSVFQDVVNAVESCNGNFDFGEFVEEFL*
	>AtSAUR46
	MKSKFIKSCEKKLKKMTSKVIIPCASCESCYERICWAFKKEAEVIPRDVPKGHLVVYVGEEYKRFVININLLKHPLFQALLDQAQDAYGFSADSRLWIPCNESTFLDVVRCAGAPQHQNNCICI*
	>AtSAUR47
	MISLSFIVRLANQENRRNRRYETNIKDRLVSGELSDGSRPARDQNGVPRGHLAVYVGREERQRFVIPTKYLQYPEFRSLMDEVADEFGYDHEGGIHIPCEESVFEEILIRYMSCDKKK*
	>AtSAUR48
	MCKKFKIFMRKLQICCLFTRFSKRVGNYCEFEEEGNAASMIPSDVKEGHVAVIAVKGERIKRFVLELEELNKPEFLRLLEQAREEFGFQPRGPLTIPCQPEEVQKILQGSRES*
	>AtSAUR49
	MGKNNKIGSVVRIRQMLKQWQKKAHIGSSNNDPVSDVPPGHVAVSVGENRRRYVVRAKHLNHPIFRRLLAEAEEEYGFANVGPLAIPCDESLFEDIIAIVTRCESSSSSGRGNPPAATLEDLRRCSHVGLAKNNVESRPLLPGIAEKSVC*
	>AtSAUR50
	MAIMKKTSKLTQTAMLKQILKRCSSLGKKNGGGYDEDCLPLDVPKGHFPVYVGENRSRYIVPISFLTHPEFQSLLQRAEEEFGFDHDMGLTIPCDELVFQTLTSMIR*
	>AtSAUR51
	MAMKKANKLTQTAMIKQILKRCSSLGKKQSNVYGEDENGSPLNVPKGHFVVYVGENRVRYVVPISFLTRPEFQLLLQQAEEEFGFDHDMGLTIPCEEVVFRSLTSMLR*
	>AtSAUR52
	MAGGLGKCSKIRHIVRLRQMLRRWRDQARMSSSFSRCVPSDVPSGHVAVYVGSSCRRFVVRATYLNHPVLRNLLVQAEEEFGFVNQGPLVIPCEESVFEESIRFISRSDSTRSRRFTCPDDFQKNCHVVGIRSKLDLWIESRPLLHGVTEKAVW*
	>AtSAUR53
	MAGSLVKCSKIRHIVRLRQMLRRWRNKARLSSVSRCVPSDVPSGHVAVCVGSGCRRFVVRASYLNHPIISNLLVQAEEEFGFANQGPLVIPCEESVFEEAIRFISRSDSSRSSRFTCPDDLQKCNGGIKIKSKLDLMIESRPLLHGVAEKAIW*
	>AtSAUR54
	MAIINRSKLTQTTMIKQILKRCSSLGKKQSSEYNDTHEHDGDSLPLDVPKGHFVVYVGGNRVRYVLPISFLTRPEFQLLLQQAEEEFGFDHNMGLTIPCEEVAFKSLITSMLQPTYI*
	>AtSAUR55
	MKNPILKTWRKVKSFGHTSSSTTPSFTKSKSCHGSFRLEDAKSNESKGKPKKESPSHGFFTVYVGPTKQRIVVKTKLLNHPLFKNLLEDAETEYGYRRDGPIVLPCEVDFFFKALADMKSNPGHHDHDDDYDDDDGFTNSPICGFVCSPYRSYGGGVTDPLAMKRNGSYKLLRSPSLFKLTRF*
	>AtSAUR56
	MKKLNSKGIRLSELMEKWRRRKKGHFAVYTNEGKRFVLPLDYLNHPMLQVLLQMAEDEFGTTIDGPLKVPCDGSLMDHIIMLVRRSMSHDYDDVEKSSTSSTCKGASISSLFRGQSQLQSLVS*
	>AtSAUR57
	MKSKSIVLPCCTSSCESCCDKVSWGFKKENEAIPKDVPRGHLVVYVGDDYKRFVIKMSLLTHPIFKALLDQAQDAYNSSRLWIPCDENTFLDVVRCSGAPQHQRNCIGM*
	>AtSAUR58
	MVKKLLCCGAKSFSQRARLPDEGRVRVYVGNDRDTQCKLEMDADFLTHPLFEDLLRLSEEEFGHSYDGALRIACEIQVFLNLIHYLKSTSHAPHYYIDASHYLY*
	>AtSAUR59
	MRKLRGIKIRRPIKQISRWILRRIKIRRSRYTRLSPNRPVCKPRAITKLISWGRSLTSHSARFIGSKCSNSGYIPIGQEPIREKPDPVPKGHSAVYIGKKDGDFQRVLVPIVYFNHPLFGELLREAEEEFGFSQEGGITIPCPYSDFKRVQTRIESGSGFCKFPWSRRWQ*
	>AtSAUR60
	MSLKKRSCSRLRLTDLMEKWRKCKKGHFAVYTREGRRFVLPLDYLKHPIFQVLLEMAEEEFGSTICGPLQVPCDGGLMDHILMLLRNKSLSDHDDDGGDDGVKKTMNQDVSPMSTSCKGASSVSYFFPLFRCNAAHDQSKLQSLVF*
	>AtSAUR61
	MMNTKKLLKMAKKWQQRAALRRKRISFHRSTDTTSSSTAAEKGCFVVYTSDRIRFAFPISYLSNSVIQELLKISEEEFGIPTEGPITLPFDSVFLEYLIRLVQRRMDGDTEKALITSISSTRCSLPCSFQLQEHSSTRLVF*
	>AtSAUR62
	MMINAKKLMKLAKKWQQRAALKRKRISFQRSSITTSSQTAVEKGCFVVYTADKIRFSFPLSYLSNTIVQELLKISEEEFGLPTEGPITLPFDSAFLEYLINLIQRRMDEDTEKALLLSISSARSSFQPQQHCSATQQLLVF*
	>AtSAUR63
	MINAKKLMKMAKKWQQRAALHRKRISFQRSSVFTSSSSTVEKGCFVVYTADKIRFAFPISYLSNSVVQELLKISEEDFGLPTEGPITLPFDSAFLEYLVKLIQRRMDEDTEKALLLSISSARCSFQPQEQQCSTTQQLLVF*
	>AtSAUR64
	MMNTKKLIKMAKKWQQRAALHRKRISFQRSSSATSSTAAEKGCFVVYTTDSTRFAFPLSYLSNSVFQELLKISEEEFGLPTGGPITSPFDSVFLEYLIKLVQRRMDADTEKALLMSISSARCSSQCSLKLQERSTQQLLVF*
	>AtSAUR65
	MINTKKLLKMAKKWQQRAALKRKRISFQRSTTTTTTTTTTTSSSTAVEKGCFVVYTVDKIRFAFPLSYLNNSVFEELLKISEEEFGLRAGGPITLPFDSVFLEYLIKFIERRMDGDTEKALLMSISSARCSMQPQEQQSGYTQQLLVF*
	>AtSAUR66
	MMNTKKLIKMFRKWQQRAALHRKRISFQRPSTRSTTVEKGCFVVYTADNTRFAFPISYLSNSVFQEILEISEEEFGLPTGGPITLPFDSVFLEYLIKLIKRRMDGDTEKALLMSISSARCSLQKQEQSTQQLLVF*
	>AtSAUR67
	MMINAKKLMKMAKKWQQRAALHRKRISFQRSNVFTSSSSTVEKGCFVVYTADKIRFAFPISYLSNSIVQELLKISEEEFGLPTEGPITLPFDSVFLEYLIKLIQRRMDGDTEKALLMSISSAKCSLQCSLLQQEQSTQQLLVL*
	>AtSAUR68
	MMNTKKLMKMAKKWQQRAALRRKRISFQRSNSTTSSSSAVEKGCFVVYTADQVRFAFPISYLSNSVIQELLKISEEEFGIPTEGPITLPFDSIRFSWSISSN*
	>AtSAUR69
	MAGGIGKCSKIRHIVKLRQMLRQWRNKARMSSVRRSVPSDVPSGHVAVYVGRSCRRFVVLATYLNHPILMNLLVKAEEEFGFANQGPLVIPCEESVFEESIRFITRSSRFTCTDDLKKNRHGGIRSKLDLLMESRPLLHGVSEKAIIW*
	>AtSAUR70
	MDENNAAKLTGIRQIVRLKEILQKWQTVTIGPKSEVPPLAAGKQAVAMISPAINKRLLDVKNGDSDEETCQSPEPPHDVPKGNLAVYVGPELRRFIIPTSYLSHSLFKVLLEKAEEEFGFDQSGALTIPCEVETFKYLLKCMENNLKDLHPDDNSDGEAVAAKEE*
	>AtSAUR71
	MKQLIRRLSRVADSTQYSLLRSESQRGRTKKEKHKSWVPEGHVPVYVGHEMERFVVNAELLNHPVFVALLKQSAQEYGYEQQGVLRIPCHVLVFERILESLRLGLADRVT*
	>AtSAUR72
	MKQLIRRLSRVADSAQYSLLRSDSQRPSRRSESFLRSSVTRRSKKQTSSVPEGHVPVYVGDEMERFVVSAELLNHPVFIGLLNRSAQEYGYEQKGVLQIPCHVLVFERIMESLRLGLPVPIDVQDLIGDGTI*
	>AtSAUR73
	MTEQNDTAGQNHVKLSAPTLLDHKTKHHCHIINNQQSNNSYMLQTKTFKIQMALVRGIYASKKTLDRSIAAAAATLSKRHVGSALAFVLASYLNQPLFQALLSKSEEELGFDYPMVGLTIRCPGDNFLTIL*
	>AtSAUR74
	MIKKMRLMMMLRRCKSVSTQLGRSYSYTSLRSKSARRDPQDHLQDVDQSPTPSMYQTVLVGRTKKPYLISKKHLKHPLLNALVEKQQRYEEDDNEDGSCIITVKCEVVLFDHLLWMLEYGDEVHILESLDDFAHLYLSP
	>AtSAUR75
	MMINAKTLMKLAKTWQQRAALKRKRISFQRSSITTTSSQTTVEKGCFVVYTADKIRFSFPLSYLSNTIVQELLKISEEEFGLPTEGPITLPFDSVFLEYLIKLIQRRMDEDTEKALLWSISSARCSLQPQQHCSATQQLLVF*
	>AtSAUR76
	MAKGGNKLMKLKSVLKKLNSFNTKPNQPPAQTNHSRSSAVSAFPSEDLQTVYVGRTRRTYHVSSDVVSHPLFQQLAAVDGGCGSEDGSISVSCEVVLFEHLLWMLENADADESRPESVYELVEFYAC*
	>AtSAUR77
	MAIFGKLTKLKSAIKKWPSLTKNHHSTMCTASTAVSEVSKCEDLHVVYVGKSRRPYMLSSHVIAHPLFQELLDRSSRFIEERHDQETVLVACEVVLFEHLLWMLKNSSSDHGDEDDRERGSVEELAEFYTY*
	>AtSAUR78
	MAKVGKLTKLKSAMKKWPSFAKNHHHSTSSAAVSDELSEDNNLHVVYVGQTRRPYMLRPDIISHPLFQELVDRSSSRSIEQDREIVVACEVVLFEHLLWMLKSGQEGGSVEELAEFYTY
	>AtSAUR79
	MIKKMRLMMMLRRCKSVSTQLGRSYSYTSLRSKSARRDPQDHLQDVDQSPTPSMYQTVLVGRTKKPYLISKKHLKHPLLNALVEKQQRYEEDDNEDGSCIITVKCEVVLFDHLLWMLEYGDEVHILESLDDFAHLYLSP
	>OsSAUR1
	MAMARGRKERAPRGYVPILIGGQGEERERILVRTEQLKQPHFLALLDLAVQEFGYEQRGI
	LCIPCTTKAFRSIVGAATPTAAAVAGGEIKS*
	>OsSAUR2
	MASASSQFSLPKHTLPGSITRAAAGHSSGVVAEMKAGYVPVLVGKSGGGGGEAATRFLVP
	VGLLNDPCMEALLELAADEMGYGQEGVLIIPCDADFFRRVVTAIPSANKANLICSPNSQT
	DC*
	>OsSAUR3
	MAAAARSSTKGVRRTKSLISRTLERCKSGLSSGGGGRSAAAPVAGCFSVYVGPERERFVV
	RTEYANHPLFRRLLDDAEREYGYAAQGPLALPCAVDAFLDVLWQMERDGCGGGGDDDDDL
	SIGGGGAASPICGLPSCGSKGRAAAAGYRMLSPARMTSILSRSSPMATPSRKR*
	>OsSAUR4
	MGYFRAPRRKAAAAAEGESVRAALLVGGGGEEAAVPKGYFAVYVGAEARRFVVPTSYLRQ
	PAFRGLMELAADEFGFAQEGGLRLPCREEDFQATVAALDARRRPASGGAIMSTMVKARSL*
	>OsSAUR5
	MGEQGGRASSNKIRDIVRLHQLLKRWKRAALAPKAGKNNNGGGASVPKGFFAVCVGEEMR
	RFVIPTEYLGHWAFEQLLRKAEEEFGFQHEGALRIPCDVEVFEGILRLVGRKDEKAAMCY
	SSSEHEILCR*
	>OsSAUR6
	MKAKRLLKRLSRVADDSPAAAAYQQLRPKQAAAAAAGGKVPQGHVPVCVGEEGGPVERFA
	VRAELLGSPAFAALLRRAAQEYGYGHPGALRIPCPVADFRRLLLRLSAAAAAAADEGEYP
	SSYDC*
	>OsSAUR7
	MKERGVRNKQGVIMKALLDRCLSKHRNGGRPEPPEGSFAVYVGGGGGGGGAARERFVVRT
	ECVNHPLFRALLEEAEEEYGYVADGPLELPCDAGEFVAVLARIEREMAEERTVGCAGGLV
	FRLHPAAHLMLVAPATPPPMIVG*
	>OsSAUR8
	MAKKIAPAANLKQILRRCSSLGRRQQQQGAVPRGHFPVYVGESRCRYVVPIACLEHPDFL
	LLLRKAEEEFGFEHDAAITLPCHEADFEALLAALTA*
	>OsSAUR9
	MAITGSKKPGQLKQMLRRCSSSLGIKGAGGDDDGLPGDVPRGHFAVYVGISRRRYIVPVA
	CLAAPEFQELLRKAEEEFGFDHDMGITLPCDEATFHGVLASASATSIR*
	>OsSAUR10
	MKEGGGGGGERRNILAKTIDRCRSSLGHRTTRRPASAAGGGGYGGAAVPAGFFAVLVGPE
	KERFAVRARCANHPLFRALLDQAETEYGFAGCEGPLELPCDVDAFMDVMWEMEQADPAAS
	PRCGARFGGPAAAGSGRGYGGHGHHHQHQGYQMMSTPARLLVAGRS*
	>OsSAUR11
	MQARRHRGFRLGRKLLGLWRWALCHRRRRRGRGYLRLQPCPGAAGGRSPLLAAGSVKKQP
	PPPQQQIVVHQRGGEKAVLKWGRSLARRMRLLRRRGSERLLEESPGEATTPKGQVAVYVG
	GGEPGESMRYVVPVVYFNHPLFGELLREAEEEFGFAHPGGITIPCAAARFERAAAVAAAG
	GGGRKVPTWW*
	>OsSAUR12
	MLQGEEKKAGKVKKGWLAVRVGVEGADGGDGGGFRRFVIPIAYLYHPLFRRLLEAARDAY
	GYDSAGPLRLPCSVDEFLRLRSLVERETHAAGGGGGGSSSPHRVHAGGGSHHHHHYSFSP
	CTRAKVSS*
	>OsSAUR13
	MGCFVRFASQQVRWTGTAGTTGDCCSTASSSLAGKGHSAVYTADGARFEVPLVYLGMMVF
	GELLAMSQEEFGFASDDGRITLTCDALVMEYVMCLISIDASEEVERVFLSFMASSCHCVG
	GTSHQFYDVGERRAVRDRLPRLAEVGLHAAAGRGAAEEVIVGVDAAVLEREAGGAGLGGD
	GVLLAVEGRRMMMSQCWKTAVTSPKMS*
	>OsSAUR14
	MRQLIRRLSRVGDSSAAAASSSSPGKRRGAGTKKKAAAAGVPPEGHVPVDVGEEGEEATE
	RFLVRAELLGRPALAELLGRAAQEYGYDHRGPLRIPCSPAAFRRALAGAGDGDHDDDG*
	>OsSAUR15
	MMWRRKSSSSGGVSPAGASPRHGGDDNDECNVFPRGYVPIVAGSGDGERVLVPVSLLGDP
	CIAELLDMAVQQYGYGQPGVLRVPCDGERLRRVVEGALRKGGGQSA*
	>OsSAUR16
	MVYWRSKSGGGGASPSRANGGEDDQVPRGHVPMVAGCGGGDGDGGERVMVPVRLLGDPCI
	AELLDMAAQQYGYGQPGVLRVPCDAGHFRRVVERALRKDGGRLANNKGVCRAKLGAKTLI
	CTRLPTTLEEDLVF*
	>OsSAUR17
	MVWRRKSGGGSGGASPCRENGEDEVPRGHVPMVAGGGGDCGDGGGERVMVPVRLLGDPSI
	AELLDMAAQQYGFGQPGVLRVPCDAGHFRRVVECALRRGAAGGQTA*
	>OsSAUR18
	MKGGGSKRRLLRAFLHSWKKLGAAAAAAAPAAGEWAPLDGDGEGAIPSDVPRGHTVVYVG
	EELRRYVVRVSSLDHPLFRELLDRAREEYQFAAGADARLCIPCDEDIFLGVLCHVDSKQE
	HWRLISFCR*
	>OsSAUR19
	MLKRSHGGFRLGRKLLSAWRWALCCRRRRRRGYLRLQTTSGGCGGACKEGSEEAKRLAPV
	LRWGRSLVRRLSLGRKDGGRRRILDEPVSTPKGQVAVYVGGGNPGESLRYVVPVVYFNHP
	MFGELLREAEEEFGFQHPGGITIPCAASRFERAAAVAAAGKKAFGRW*
	>OsSAUR20
	MEEQQHLHPGGGGGKKSNKITEIVRLQQMLKKWRKLSVAPKDAAATAGNGGGGESKAKKF
	LKRTLSFTDGGASPGGTPPPRGHLAVCVGPTAQRFVIPTDYLKHRAFAALLREAEEEFGF
	QQEGVLRIPCEVPAFEAILKAVEKNKKDNAAAFCYCSYEYAADEVALGAPNNPLCR*
	>OsSAUR21
	MGTRADSSLSLPLPRCCLHHTTVLRRHVYVRLQLGPTRELRGGANAVRCSAAVHEIPAPI
	PLKPERKYAPRGPNRTRTHCHVGPMRAWDPPVRVGNLSPTRVYSDVLALVSPPPSSLSLR
	DTVLSLPPPLLTMRGLMRCASTGACRVAPGAVAARASAAAVGGGTTKVPAGHVPVEVGAE
	GEETERFVVPAELLGRPPIAELLRRAAQEYGYARRGPIRIPCPAAAFRRLLGALTGGSGE
	GGLALSYFSVVV*
	>OsSAUR22
	MAKCSKIRYIVWLRQTLRRWRSRAAARAAAEAVPAGHVAVCVGGASRRFVVRAAHLNHPV
	FRELLRQAEEEYGFPSGAYCGPIALPCDEGLFEHVLRHLSSPSSAARFVTLEDIQSGALS
	CCCAAAGDALPLLRGIATDKAVW*
	>OsSAUR23
	MCKVITIQSLVWLRRTVRRWRSRAAARPAGSKMERDGDAVPAGHVAVRVGGGGEDARRFV
	VRVAHLNHPAFRELLRQAEEEYGFPSGASGPVALPCDEDHFRDVLRRVSSDERHDLAFCR
	PAATCGVTKRRAESSSSSSSRAPLLQGMDSLVW*
	>OsSAUR24
	MAIKKGGAAGLKQILKRCSSLGRRQQEQKQVSEWEEEEEASGLPSDVPRGHFAVYVGERR
	RRFVVPLALLDRPEFRSLLRRAEEEFGFAGAGAGGLLVLPCEEVAFRSLTSSLHYSCTR*
	>OsSAUR25
	MKRLLRRLSRVAAADACAAAAYQPLRADRTAKLSASSSSSLAGARRLGCGARVPEGHVPV
	CVGEEGGPVERYAVRTDLLGQPAFAALLRRAAQEYGYGHPGALRIPCPVADFHQLLLRLS
	AAAAGDGDDDDEDGGGLVYY*
	>OsSAUR26
	MRELMRRMSFSDRVGGGGGGDGGGGGAAAAVKRGLMRRLSFSDRAGGGGGGDGVPRGCVP
	VMVGDNGGDGDGGGGGGERFVVRVEALRHPAFAALLEKAAQEFGYKQEGILRVPCDVSHF
	QQVLHAATAAAKS*
	>OsSAUR27
	MEDHQGGGVGRASNKIRDIVRLQQLLKRWKKLATMAPGGRSGVPKGSFAVYVGEEMRRFV
	IPTEYLGHWAFERLLRDAEEEFGFRHQGALRIPCDVAAFEATLRLVAAGNGNAKAKDDAA
	AMCSCSSDTEILCR*
	>OsSAUR28
	MMVMGYLLAPKKGGRRRRGKDQPSAAAHHGDNDDGLRETLLEQQQQPASSSSPTAGGGGV
	PKGYFAVYVGEEARRFVVPTGYLREPAFRDLMERAADEFGFAQAGGLRVPCGEDDFEDLL
	RRLRRKNGGAAAAKAKKAIS*
	>OsSAUR29
	MGVHLLKRQQSSASAGGSSAGGGMPPKGCMAVRVVGPGGVGGGGGGAEGERFVVPVGYLK
	HPLFVGLLKEAEEEFGFEQKGAITIPCGVDHFRRVQGIIHHQKHHHGGSHGAGGAGAGGL
	LSGHGSSGHHNNFHIAACFRA*
	>OsSAUR30
	MVSSLRLAEISRKWSGSGSSKVTSPTAAAAACPRGHFAAYTRDGSRFFVPIACLASDTFR
	ELLSTAEEEFGSPGGRPIVLPCSADRLHQILAAFRSASGKNKCSPPSGSGGRAGGRTKIW*
	>OsSAUR31
	MAGKLYQLMSRMHLARSRSSSSSAATAAAAAADVPRGHFAVYVGERRKRFVIPTAYLKHP
	SFVLLLKRVEEEFGFDCHRCGGLTIPCATEGDFASFVAEAIASDDHHHH*
	>OsSAUR32
	MGGKLQHLMERLHLAGKGGGGGAARDVPRGHFAVYVGEARARFVVPTAYLRQPAFVALLK
	SVEEEYGFDHCGGGGLTIPCSERDFSALLGRLASSPPPPSWR*
	>OsSAUR33
	MGKGGGLSKLRCMIRRWHSSSRIARAPPSAGELEEGSAAAAGRAASFHGADEVPKGLHPV
	YVGKSRRRYLIAEELVGHPLFQNLVDRTGGGGGGGAATVVGCEVVLFEHLLWMLENADPQ
	PESLDELVEYYAC*
	>OsSAUR34
	MKERGVRNKQGVIMKALLDRCLSKHRNGGWPEPPEGSFAVYVGGGGGGGGAARERFVVRT
	ECVNHPLFRALLEEAEEEYGYVADGPLELPCDAGEFVAVLARIEREMAEERTVGCAGGLV
	FRLHPAAHLMLVAPATPPPMIVG*
	>OsSAUR35
	MKERGVRNKQGVIMKALLDRCLSKHRNGGWPEPPEGSFAVYVGGGGGGGGAARERFVVRT
	ECVNHPLFRALLEEAEEEYGYVADGPLELPCDAGEFVAVLARIEREMAEERTVGCAGGLV
	FRLHPAAHLMLVAPATPPPMIVG*
	>OsSAUR36
	MISSKKLVQLSKKWQGMGAIGRKRVTASEKEIIHHSSCSSSVAGKGNCVVYSCDGRRFEI
	PLAYLRTPVFVELLRMSQEEFGFSSDGRITLPCDAAVMEYVMCLLGREASEEVEKALLSS
	IVMPCSHHPSRMAQHQHFAVCSI*
	>OsSAUR37
	MAKGGLSKLKCMIKRWHSSSRISRTPSGCSASAGSTSARSSHGGGRVGGEEWGRSVVASG
	GGGGGGGGGRGGSVSFHGADGVPPGLHPVYVGKSRRRYLIAADLVGHPMFQNLVDRSGGG
	GVGGGGGGGTVVGCEVVLFEHLLWMLENADPQPESLDELVEYYAC*
	>OsSAUR38
	MGDDGGGVKVAAAAATTATGMKQITRLRELLQKWQAMALGANKGDVATAGDEEDEEVVEV
	APAAAAAAAIPPFVMRRLQRTVTVDSDDESCQSPEPPADVPRGYCPVYVGPEQRRFVIPT
	RYLGHPVFRLLLEKAEEEFGFCHQGALAIPCETEAFKYILQCVERHDNGLAAGDVVDGVV
	DVNDRAPPRD*
	>OsSAUR39
	MPLQTIHKLKHQYTHNKSSSHQKKHTMINPKRLVHLAKKWQHMAALGRRRLTITGATKEG
	NLRCSSAIADKGHCIIYTADGERFGVPLTYLSTTVFGELLRLSEDEFGFTGEEKITLPCE
	AAVMEYVMCLLRRKPSEEVEQAVVSSVVMPCNYKSSTSMVSVNLSQSLAIF*
	>OsSAUR40
	MIHSKRLAQLARRLQRVKTTAAREDDACCTTSPVADKGRCTMYTADGRRFKVPLPYLGTT
	VFGELLRMSQEEFGFAGDGRITLPCDAAVMEYVMCLLRRNASEDVERAFLSSVVMSCQDS
	SCGVPPVALHQQFSVCSS*
	>OsSAUR41
	MISAKKLAQLAKKLQMRMASAGGSRQKAVVAADDCCSTASLSLAGKGHCAVYTADGARFE
	VPLPYLGTPLFGELLTMSREEFGFAGDDGRITLPCDASVMEYVMCLLSRDASEEVERAFL
	SSMARPCRNIGVISHQFAVCT*
	>OsSAUR42
	MIHAKKLAQLARKLQQKMVSASAGSGRHTAGTSHDCCSTASLAGKGHCAVYTADGARFEV
	PLPYLGTAVFGELLTMSHEEFGFASEDGRITLTCDTSVMEYVMCLLRRDASKEVERAFLC
	SMAMPCHNVGVLNHQLAVCT*
	>OsSAUR44
	MISAKRLAQMVKKWQRMAAFGRKRLTWTAPKATDKCCSSVAVKGHCIMYTADGRRFEVPL
	AFLATTIFAELLRISQEEFGFTSDGGITLPCDAEVMEYVMCLLKRNASEEVVRAFLSTIV
	KPCHYGSGFAQSLGFVQQVAASSF*
	>OsSAUR45
	MISARRLAQLAKKWQRMAALERKRLTMKAKENEECCTSVAGKGHCVMYTADGSRFEVPLA
	YLGTAVFSELLRMSQEEFGFTSDGRIMLPCDAVVMEYAMCLLKRNASAEVEKALLSSMVA
	PCHYTGCMVPTVGVNQHISCL*
	>OsSAUR46
	MISAKRLVQLAKWQRMAALGRKRIMGKAQETEECSTSVAVKGHCVMYTADGRRFEVPLAY
	LGTVVFSELLRMSQEEFGFTSDGRIVLPCDAAEMEYAMCLLKRNPSVEVVDALLSSMLIR
	CHCTGSMVPTVGVNQQISCL*
	>OsSAUR47
	MISAKRLVQLAKKWQRIAALGRKRIMAKAQETEECSTSVAVKGHCVMYTADGRRFEVPLT
	YLGTAVFSELLRMSQEEFGFTSDGRIVLPFDAERWSMPCACSREIPQSRW*
	>OsSAUR48
	MISAKRLVQLAKKWQRMAALGRKRVMAAAQETEECSTSVAVKGHCVMYTADGRRFEVPLV
	YLGMRVFIELLRMSQEEFGFTSDGRIMLPCDAAEMEYAMCLLKRNASADVVNALLSSMLT
	SCRYTATEVMHVEALILIPLCGLPGMVQSCRMHGKFL*
	>OsSAUR49
	MISTKRIAQLAKKWRRMAAKGRKRLTMMAPQEAEGCSTMVAGKGYCIVYTADGMRFEVPL
	RYLGTMVFGELLRMSQEEFGFTSDGKITLPCDAMVMEYVMCLLRRNASVDVEKAFLSSMA
	ISCHYANSTTPSLGVNMQVAICSS*
	>OsSAUR51
	MIHSKKLAQLARKLQRIKTAASNREDDDAGCTSTSPSPVADKGHCAVYTSDGARFEVPLP
	YLGTTVFVELLRMSQEEFGFAGGDGRITLPCDAAAMEYVMCLLRRNASEEVERAFLSSVV
	TMPCQNSGCTMPPVALHHQFAVCS*
	>OsSAUR52
	MISARRVAQLAKKWQRMAALGRKRLTVRAKQDQECCSSMAGKGHCAMYTADGSRFEVPLA
	YLGTAVFSELLRMSQEEFGFSIDGRIMLPCDAAVMEYAMCLLRRNASVEVEKALLSSMVA
	SCHYTGSMVPTVGVNQQISCL*
	>OsSAUR53
	MISAKRLAQMAKKWQRIAALGRKRITWTTPKATDECCSSVAVKGHCIMYTADGRRFEVPL
	AFLATTIFAELLRMSQEEFGFTTDGGITLPCDAEVMEYVLCLLRRNASEEVVRAFLSTIV
	KSCHYGNGFAQSLGSVQQVAASSF*
	>OsSAUR54
	MISSRKLAQLGKKWQRMVASSGRQTASIDGCCSTATAYVADKGHCVLYTTDGARFEVPLM
	YLNTAIFCELLRVSQEEFGFASNNKITLPCDASVMEYVMCLIRRDASEEIEKALLSSIVR
	PCLNTSVVPPMRLNQQFAVCS*
	>OsSAUR55
	MAMISAKRIAQLAKKWRRMAALGRKRLTMSSTAMATEEAQGCSTAVAGKGHCAIYTADGA
	RFEVPLAYLGTAVLGELLTMSREEYGFSGDGKITLPCDAMVMEYVLCLLGRNASAEVEKA
	FLSSMVMPCHYASCVTPSLGACQQVAVCSN*
	>OsSAUR56
	MHGKHQHQQQQQQQGGMVVVAPKGCVTVRVGAEGEEQRRFAVPLAHLKHPLFGALLEEAE
	REYGFAQRGAIAIPCRVDRFVHVEHLIVQDLHGAAASHLLDLDSSSHHHTQIHLHLPRFA
	GCFRA*
	>OsSAUR57
	MNRFRNVLLRKCKSLSRSLSRSSSYRNLRSMSTREHVVAGGDGGIVGGGDSKAVSAGGDG
	AVVFVGSSRRRYVISNKHLSHPLIAALIDDDVPAAAAGDGKEGGGGGGVVERRRSTSAAT
	TTSSSTKPIAVNCEVVLFDHLLWMLDNAVDLRAGGDGDDDDAAMRELAQLYAY*
	>OsSAUR58
	MRQMIRRLSRVGDCSSPSSPPPFSPAPRRGGGGGGSSGKRSSSAAAAHEGVPEGHVPVYV
	VGEGDGGEAAAAERFVVRAELLGRPALAELLRRAAQEYGYDHHGPLRIPCRADVFRAALA
	AAGDEDDDSE*
	>ZmSAUR1
	MACRGRWVAGPIFATTGRGEEEATGLPSDVPRDHFAVYVGERRRRFVVPITLLDRPEFRYLLRRAKEEFTSVGGALILPCEEVAFHSLTSALACARRGDVLHRVIGILTRWTAIRGPQRRVRRSPSCKDSVSPFTPTHKISLLSCPLVDCACSLQWRPHRSPDDDLVELLWHNGSVVAQPQAHHRPAPPSDRDPLGTNDITAEETAAWFPDTLDDPLEKDLYTQLWYSTIADAAPQHEGTFPGPTSHPSPPLPPVGSSNVESSWAGDICSTFCGSNQVPRTPTGIRGKDAALQSEVPSGVGAHDGTSSSGGSGSNYGGSGLPSDSVHGHKRKGMCRDESDSRSEKIESKYRCLSGIELMRKLQDVECEESTEETKPWQRNGPKRRTRAAEVHNLSERRR…
	>ZmSAUR2
	MTMRRLLRCVSTGACSVVPGVVADSMPALPVATSGARAGGGRRGGGDTQRLVVPVDLLCYVASRRSTGTCVRGCSTSPASWRISPPPRHACRDRRRRRPRRWAHARLLRRSRLIL*
	>ZmSAUR3
	MRQLIRRLSRVGDCSPPPSHSQETRKGEAHAGVPEGHVPVHVGGGADGAEERFLVRAELLGAPALADLLGRAAQEYGYRHQGPLRIPCPVAVFRRALASVAVAAAGDEEGD*
	>ZmSAUR4
	MAKGGLGKLRCMIRRWHSSSRIARAPPAASHGDDDDGAVVAVSSGGGASSFHGADEVPKGLHPVYVGKSRRRYLIAEELVGHPLFRTLVDRSGGGAAAGTVVVGCEVVLFEHLLWMLENA
	DPPPESLDELVDYYACC*
	>ZmSAUR5
	MAKGGLSKLRCMIKRWHSSSRIARAPPSPGPGEDDRCAARGASFHGADEVPEGLHPVYVG KSRRRYLVAEELVGHPLFQTLFDRIGGGGTGAAAAGTVVGCEVVLFEHLLWMLENADPPP ESLDELVEYYAC*
	>ZmSAUR6
	MAKGGLSKLRCMIKRWHSSSRIVSRAPSPSSAHDGATSGDAHCASFHGADEVPKGLHPVY VGKSRRRYLVAEELVGHPLFQTLVHRTGGTTGGAAAGTVVGCEVVLFEHLLWMLENADPQ PESLDELVDYYAC*
	>ZmSAUR7
	MPGKHQQHMTATATAAAAAAAPKGCVTVRVGLEGEEQRRFAVPLGHLKHPLFGALLEEAEREYGFRHQGALAIPCRVDRFVQLERLIGRDLHGACAHHLVDLDGAAAAAAQHQHQHHLHLPRFVGCFRA*
	>ZmSAUR8
	MVSWKKKRGGGGESQSPIRGAAEQEKVPRGHVPMLAAGEDDDAVDVGERVLGPVTLLSDPSVAELLDMAAQRYGYGQPGVLRVPCDAGRFRQVLHGAMHRRGIISSSA*
	>ZmSAUR9
	MAKAKVLWGKQAATTSKGSSPVRAGDGATMPRGYVPMRLVGGSKEQQRILVPVALLKEPRMVELLEMAERLYGYGQPGVLRIPCDARRFQHYSKTIIFRRSYYVRRPYRQPSDIRVCPTANSGRRK*
	>ZmSAUR10
	MRGSAAMVSWKRKRGGGGGGEEPPVRGAAEEEKVPRGHVPMLAAGGDDDDGVDDVGERVLVPVTLLTDPSVAELLDMAAQRYGYGQPGVLRVPCDAGRFRQVLDIAMHRRGVSSSA*
	>ZmSAUR11
	MAWTKRKTGGSGSPARGAGAYEEEEKVPRGHVPMLVADGDGGHGERVLVPVTLLSDPCVAELLDMAAQRYGYGQPGVLRVPCDAGHFRQVLDGAMHRCGISVA*
	>ZmSAUR12
	MRQLARRLTRVADSSASPAEERRGVEKAPQAAAVPEGHVPVHVGERSDGEAERFLVRAELLGRPALAHLLGRAAQEYGYGHQGPLRIPCSPAAFRRALAALEP*
	>ZmSAUR13
	MPPTPNPKNLAASLPILTLGGGASGGGRPPSKFESATVDLPTSVILLAAVDRGSDEMAPPDPEDGSREEKRTKASKLQEQGEGEEEATGLPSDVPRGHFAVYVGERRRRFVVPITLLDRPEFRYLLRRAKEEFGFTSAGGALVLPCEEVAFCSLTSALACARPRPAPPSDRDPLGTSDITAEETAAWFPDTLDDPLEKDLYTQLWYSTIADAAPQHEGTFPGPTSHPSPPLPPVGSSNVESSWAGDICSTFCDNNQDVECKEANEETKPWQRNGPKRRTRAAEVHNLSERRRRDRIKEKMLVLQELIPHCNKVQVP*
	>ZmSAUR14
	MCRVALTIPSLVWLRRALRRWRSRAAEAASSSSDAAVPAGHVAVSVQGTAAAPRRFVVRLAHLSHPAFLELLRQAEEEYGFPAAPGPVALPCDEDRFLDVLRRVTSSASFSSHSCGPVVADRRARGDARPLLRGMAVERNLVW*
	>ZmSAUR15
	MAKCSSKIRYIVWLRQTLRRWRSRAAARAAVPAGHVAVCVGGAARRFVVRAAHLNHPVFRELLRQAEEEYGFPSGACAGPIALPCDEGLFEHVLRHLSSPSKSARFVTLEDLESGALSCCCVAAAGDSLPLLRGISADKAVW*
	>ZmSAUR16
	MLWKRKSSGRGGCGGDEMRERLIPAAGCVPPGCVAVLVGGGDEPERVVVDVRALAQPCVRALLEAAQREFGFDQKGVLRIPCAADEFRRAVTAGGHRCRR*
	>ZmSAUR17
	MNWKRKSSGSRCREEEQRERLIQQAAADPPDGLRSCKGCCVPRGCVAVLVGGGAEPEERVVVDVRALGQPCVRALLDMAARELGYDQKGVLRIPCAAAEFRRAVAADGHRCMR*
	>ZmSAUR18
	MNWKRNKVAGRCRKEETRERLIQQAAAADPDGGGSVPRGCVAVLVGGREDGAEPEERVVVDVRALLDMAAREFGYGQKGVLRIPCAADELRRAVAADRHRWTR*
	>ZmSAUR19
	MLRRSRHGGVRLGRNLLGLWRRALCGRRRRRGGYCRLQQQQQPTCAGSGCTPGRGATARKLAPVLRWGRSLARRLRLGWRAAGGGHRMLPDGDGEPAVSTPKGQVAVYVGGEGEASQSLRYVVPVVYFNHPTFGELLREAEEEFGFQHPGVISIPCPAARFERAAALAAAAKKGFGRW*
	>ZmSAUR20
	MKAGSKQRRRFLNLKAFLHAWKRLAAAETAGGAGWAQLDGGEGEAAIPRDVPRGHTVVYVGEALRRYVVRVSSLDHPLFRDLLDRARDEYGFAAADTRLCLPCDEDMFLAVLCHVDAQREMHRKVL*
	>ZmSAUR21
	MMAMGYFRAPRRLYGRKPAEREHRALLVDEDDQGEAAAAAGAVPKGYFAVYVGAESRRFVVRTSYLSHPAFRELMERAAEEFGFAQAGGLRIPCREEDFQATVAALEQSRRRGGRARGSPAAGPTRWARAS*
	>ZmSAUR22
	MAKGGLSKLKCMLKRWHSSSRISRTPSGCSARSSHDVGDAGAGFALENSWRKGVAASSVFAFGGGGTGSASFHGADGVPPGLHPVYVGKSRRRYLIAADLVGHPLFQNLLDRSGGTGAGG
	TVVGCEVVLFEHLLWMLENADPQPESLDELVEYYAC*
	>ZmSAUR23
	MGDDDGAKAATGAKQMVRLRELLHKWQHLMALADQKQQREEEEDDHAAGGGVPEEAVAPAIPPLVVRRLRRTETAESVSDDESCGHSPEPPPPPPDVPRGYCPVYVGAEQRRFVIPTGYLAHPVFRLLLEKAEEEFGFQHQGALAIPCETEAFKYILQCVQRHDRRGDDEAANQEPAMHRA*
	>ZmSAUR24
	MLEKKLTVTGTGTAMAMATEKGRKPGLITKTLGRCRGARRRSRPPAPEGCFAVRVGAGRQRFVVRTECVNHPLFRALLEEAEEAFGYAAAGPLVLPCDADAFVRVLEQIQEEEEDAAGQAAPAVARCGLVRGHSAYRLLLVPARPLLVGRS*
	>ZmSAUR25
	MMSAKRLVQMSSSRWRRMAALARKRLASTPVKETDGSSCSTSSVAGKGHCAMYSADGRRFEVPLVFLGTALFGELLSMSQEEFGFAGDDGRITLPCESLVMEYMMCLLTRDASEEVKRLFLSSMARPCHYGSGLVQTMHHTQRTVVPSF*
	>ZmSAUR26
	MINPKKLAQLARKWQRVKIATKDDDRCCTISPIAGRGHCTVYTVDGSRFEVPLAYLRSVVFSELLRMAAEEFGFTGNGRITLPCDAAVVEYMICLLQRNASEEVEKAFLSSVVMPCQQSSYPTPPVVLHQQFAVCSS*
	>ZmSAUR27
	MVKWPPNTITCRLQLLKQGIPNRNHTAPQLPARQREKETIMISTKRISQMVKKWQRMAVLGRKRLSWRVEREVEDRSCASVASKDHCMMYSLDGRRFEVPLAYLGTLVFAELLWMSYEEFGFVSHGRITLPCDAAAVEYAMCLLRKGSSADVEKAFLSTMAVSCHYASCIAIAPFVGVSHQAVICSSWLTVK*
	>ZmSAUR28
	MISSKRLVQMAKKWQATAAMARRRLTATLAKEADGSCGTSMPVAVRGHCVVYSSDGTRFEVPLAYLGTAVFGELLSMSREEFGFTGDDGGRITLPCDAAVMEYAMCLLRRDASEEVVRAFLSSMVRPCHHSVGGSVPPMGLGRQPAICV*
	>ZmSAUR29
	MISAKKIAHLAKKWQRMAAQGRKRLALGAAAKQADECCSYVASKGHCAVYTADGARFEVP LACLSTPVFVELLQMSQEEFGFTGGDGTGRITLPCDAAIMEYAMCLLRKGASAELEQAFL STMAMSCHCASHMAPYVGRARQQIVV*
	>ZmSAUR30
	MISSKRLVQMAKKWQATAAMARRRLTATLAKEADGSCGTSMPVAVRGHCVVYSSDGTRFEVPLAYLGTAVFGELLSMSREEFGFTGDDGGRITLPCDAAVMEYAMCLLRRDASEEVVRAFLSSMVRPCHHSVGGSVPPMGLGRQPAICV*
	>ZmSAUR31
	MISAKKIAHLAKKWQRMAAQGRKRLALGAAAKQADECCSYVASKGHCAVYTADGARFEVPLACLSTPVFGELLQMSQEEFGFTGGDGRITLPCDAAIMEYAMCLLRRGASAELEQAFLSTMAMSCHCASHMAPYVGRAHEPDSRLLFSFCSV*
	>ZmSAUR32
	MINAKKIAHLAKKWQRMACIRRRCLTLGAASANGADECCSSVARKGHCAVYTADGARFEVPLACLSTPVFVELLQMSEEEFGFAGGDGRITLPCDAAVMEYALCLLRRGASAELEQAFLS
	TMAISCHCASHLAPYVGATQQIAV*
	>ZmSAUR33
	MMMSAKKIAHLAKKWQRMAAQGRKRLTLGAAAAKEVDECCGSVASKGHCAVYTADGARFEVPLACLSTPVFRELLQMSQEEFGFAGGDGTGRITLACDAAVMEYAMCLLRRGASAELEQAFLSTMAMSCHCASYMAPYVGRARQHQIVV*
	>ZmSAUR34
	MARKEKVPKGFIPILIGQGEERERILVHMEQFKQSYFLELLDLAAQEFGYEQQGILRIPCTTEAFRSVVIGAVVRKPKS*
	>ZmSAUR35
	MNRFKNVVLRKCKSLSSRVGRPPSASPSYRYSSLRSMSMSTRRDAGAAAADADEATAAAV GGGAAAVIVGSSRRRYVISAEHLSHPLIAALIDDDERHKEPVAVNCEVVLFDHLLWMLDN AVDLHDDDDAMRELAQLYAC
	>ZmSAUR36
	MAAWTRKALASCVPSAAIRDDDGDKQQRIPKGYLPLVLVRDEGASETRVLVRVRDLEEPCMAALLEMAEQQFGYGQHGVLKVPCDAQRFHHVVTMARDATTRVHANAA*
	>ZmSAUR37
	MAAGKLGQQLMTRLHLARTRPSATADVPRGHLAVYVGEGRKRLVIPTACLSHPAFVTLLKRVEDEFGFDHRCGGLTIPCASETEFAHIVGAAAAGDGHHHH*
	>ZmSAUR38
	MAKGGLSKLRCMVKRRWHSSSRIVSRAPSPPAHADAVAATSGNARGASFHGADEAPKGLHAVYVGRSRRRYLVAQELVGHPLFQTLVHRAGGAGGPAGTVIVGCEVVLFEHLLWMLEHAD
	PQPESLDELVDYYAC*
	>ZmSAUR39
	MISSKKLAQLSKKMQGMGAVGRRRVTVVRKEINPSCSSIVAGKGNCIVYSSDGKRFEIPLSYLHTAVFVELLKLSQEEFGFTSDGRITLPCDKAVMEYVMCLLRREASEDVEKALLSSIVMSCHHTNRMVQPPSGVNHHFAVCSS*
	>ZmSAUR40
	MKLQRAQEGAGGHLLTKTPSRHDAERTVTKGCATFWVGEEGEAPRRVAVPVARLGHPRMLELLGEAREEYGFAHQGAVVVPCAVERFMRAVEASASAGNRHEHHRHGHHHHHFRLPHIHIARCFRPSHVVA*
	>ZmSAUR41
	MPRRRHGGFRLGWKLLGVWCWAALCRRRRRGRGYLRLHPRQQGGGSDRSPPLQAGVAAVCATKQKKQQQQQRDDSADSPRMLTWGRSLARRMSLLRRRAGEKGRLLDDEDAAEATTPKGQVAVYVGGAEPGAESMRYVVPVVYFNHPLFGELLREAEEEFGFQHPGGITIPCAASRFERAAAVAAAGGGAGKKVPAGWW*
	>ZmSAUR42
	MAMKKGGGAAGLKQILRRCSSLGRRQQHGAGYEEEEDEAAATGLPSDVPRGHFAVYVGERRRRFVVPIALLDRPEFRSLLRRAEEEFGFGAGGILVLPCEEVAFRSLTSALACAR*
	>ZmSAUR43
	MVTKGCAMFWVGEEGEAPRRVAVPVARLGHPRMLELLGEAREEYGFAHQGAVVVLCAVERFMRAMEASASVGNRHEHHRHGHHHHHFCLPHIHIARCFRPSHVVA*
	>ZmSAUR44
	MLHAEEKKGKVKRGWLAVRVGAAEGDGGSQRFVIPIAHLYHPLFRRLLEAARDAYGYDYSAGPLRLPCSADEFLRLRALVERETPPHAAPAPASSHRVHEGGHYSTLSPCTRAKVTS*
	>ZmSAUR45
	MKRLLRRLSRTVSVSVAGEDGGPAARPSSKHKHRRRRKGKKAGAVPEGHVPVCVGEEGGPAERFAVRAELLGEPPLAALLRRAAQEYGYAHPGALRIPCPVDDFRRLLLRLSHGPSSPAPDAMPRA*
	>ZmSAUR46
	MGEQGRPSSNRIRDIVRLRQLLKKWKQIALSPKAGKSGGGGGSHGVPKGFFTVCVGKEMERFVIPTEYLGHWAFEELLKEAEEEFGFQHEGALRIPCDVKAFEGILRLVGRKDAAAADRYCSSQHGMMILCR*
	>ZmSAUR47
	MGKSASVQRGHVPVLVGEAGKEEEELRRVLVHRKVLQHPYFAGLLELAAAEFGHDQKGVLRIPCDVRRFHGVVQLIRRSRTRRRKKVTVPCLVFLKLL*
	>ZmSAUR48
	MAKVLWRKQAAVAAAAAASKQAGSSPVRGGAKPRGYVPMRLVGGDDGDGGDEDETVLVPVALLNEPRMVGLLEMAERQYGYGQPGVLRIPCDARRFEQLMGLACMASR*
	>ZmSAUR49
	MPGRHHHHQQQQQLAAVAPKGCVTVRVGLEGEEQRRFAVPLGHLKHPLFGALLEEAEREYGFRHQGALAIPCRVDRFVQVEHLIGQDLRGTSCAQHLVDLDGALASGGGAHHHHQHHHLHLPRFVGCFRA*
	>ZmSAUR50
	MMVMGYFRSSTTKSATAAAKQKARTTREELGLREALLDQPAAAEEEGGVPKGYFAVYAGEESRRRFVVPTGYLREPAFRDLMERAADEFGFAQAGGLRVPCAEEDLEDLLRRLQRKNAAGKGKKKATVCR*
	>ZmSAUR51
	MGVHLLKKQHSSAPSSLGRGSGSGSASGSSVSASSMPPKGCMAVRVVGPSSAAAGRKEQEQEEEEERFVVPVGYLKHPLFVALLQAAEEEYGFEQKGAITIPCGVDHFRRVQGIIHHHGSGGGHHHGHHSSSSSNHFHIAGCFRA*
	>ZmSAUR52
	MKRLLRRLSRTVVAAAASSEDGGAAARPSSKDDGSRRRRRKKAGSVPEGHVPVCVGEEGGPVERFAVRAELLGEPPFAALLRRAAQEYGYAHPGALRIPCPVADFRRLLLRLSRDPAPAAGRYAYA*
	>ZmSAUR53
	MGSLKLTEIVSKKWGVGGSSKVTSPSAAACPRGHFAAYTREGRRFFVPIAYLASDTFRELLSMAEEEFGEPGARPIVLPCSADRLEQILDAFRSGGGAKKKSAGTAGRIVKIW*
	>ZmSAUR54
	MKEGGEKKNILSKTLQRCRTSLAQRRRPPPPAAPKRAASSPSLGVPPPPPVPAAGYFTVLVGPEKERFGVRARCANHPLFRALLDAAEAEYGFAGCDGPLELPCAVDDFMEVMWEMELGDPSASPGCGRFAAGSTRGYHHVHQLAGYQLVVSPPARFLVAGR*
	>ZmSAUR55
	MLTRRHGGFRLGRKLLSVWRWALCRRRRRRGRGYLRLQPCQRGGGTNKSPSPMAAHAVVSIKMMQQQQQKHDVSAGSPRMLTWGRSLAQRVRLLRRRGEGGRKDRLLEDAAAEATTPKGQVAVYVGGGGESMRYVVPVVYFNHPLFGELLREAEEEFGFQHPGGITIPCAASRFERAAAVAAAGGGGGAGKKVPSVWW*
	>ZmSAUR56
	MLQHGEEKKGKVKKGWLAVRVGAAEGDGSQQRFVIPIAYLYHPQFRRLLEAARDAYGYDYSAGPLRLPCSADEFLRLRALVEREAQAPSSSSSHHHRVHAGGGSHGGHYSLSSPCTRARVTS*
	>ZmSAUR57
	MGVHRLKKQHSSAPSLGGGSGSSMPPKGCMAVRVVGPAGGGHKEEEEEEERFVVPVGYLTHPLFVALLKAAEEEYGFEQKGAITIPCGVDHFRRVQGIIHHHRVSGGGGGGGGGGHHNSNHFHIAGCFRA*
	>ZmSAUR58
	MEEYQQVHQQQQQQGGRGSNKIRDIVRLQQLLKKWKKLATVTPSAASSGGRSSVPRGSFAVYVGEEMRRFVIPTEYLGHWAFADLLREAEEEFGFRHEGALRIPCDVDSFQGILRLVQQG
	QGGRRNEPAAMCDCDCSCSSETEILCR*
	>ZmSAUR59
	MKRLLRRLSRVAAADACACAAAAAYQPLRPGAKAAALSGARRLGGGARAPGGHVPVCVGEEGGPLERYAVRAELLARPAFAALLRRAAQEYGYARPGALRIPCPVADFRDLLVQLSSTSADQPDDDAALCCHYC*
	>ZmSAUR60
	MAKGGLSKLKCMIKRWHSSSRISRTPSGCSARSHDVGDAGAGFALENSWRKGAAASSVFAFGGGGTGSASFHGTDGLPPGLHPVYVGKSRRRYLIAADLVGHPLFQNLVDRSGGAGVGAG
	GTVVGCEVVLFEHLLWMLENADPQPESLAELVEYYAC*
	>ZmSAUR61
	MEYNERVRRDYPGPACQTSLHPFPLFRLEGSSHQAVQRSKKPSLRRCTATVRARASVMGDDDGAKAASGVKQIVRLRELLHRWHFTALGAKQQQQREEEGRGHAGVPEGAVAPAIPPFVLRRLRRTETADSVSDDESCHSPEPPPDVPRGYCPVYVGPEQRRFVIPTSYLAHPVFRLLLEKAEEEFGFRHQGALAIPCETEAFKYILQCVERHDQGLSGGGGGDEAANHPTTTVLEQEPAVRRA*
	>ZmSAUR62
	MAAWTRKATAKAMASCVTTGAVRDDDGNKQRIPKGYIPLVLVRDGEGEGGSETRILVRVRDLREPCMAVLLEMAEEQFGYGQQGVLKVPCDAQRFHHVVAMARKSKVASA*
	>ZmSAUR63
	MVEKELTGTAMAERGRKPGLITKTLGRCRSGARRSRPAPEGCFTVCVGAGRQRFVVRTECVNHPLFRALLEEAEEAFGYAAAGPLALPCDADAFVRVLEQIEDAGRAAAVARCGLVRGHSAYRLLVPARPLLVGRS*
	>ZmSAUR64
	MMSSLKLTEVVSKRWGGGGSSSKVTSPSAAACPRGHFAAYTREGRRFFVPIAYLASDTFRELLSMAEEEFGEPGARPIVLPCSASHLEQILDAFRSGGGAKKKKESAGRISKIW*
	>ZmSAUR65
	MMSGKRIAHLAKKWQRMAAQRRQRLTWGGAGAAAKQAGESCSSVASKGHCAVYTADWARFEVPLACLSTLVFRELLEMSQEEFGFSGGDGSGRITLPCDTAVMEYAMCLLRRSASAELEQ
	AFLSTVAATSCLYASRVAPCVGACQRVAV*
	>ZmSAUR66
	MISAKRVAHLAKKWQRMAAQGRQRLTWGGAGAAAKQAGESCSSVASKGHCAVYTADGARFEVPLACLSTPVFRELLQMSQEEFGFSGGDGSGRITLPCDTAVMEYAMCLLRRSASAELEQ
	AFLSTVAATSCCHYASRVALATCVGASLRVAV*
	>ZmSAUR67
	MVSAKRLVQMAKKWQRMAATARRRIALAPPAKGAAEGSSPPCSTSRVAVAGKGHCVVYSADGRRFEVPLPYLDTAVFGVLLGMSREEFGFAGGDGRITVPCDAAVMEYVMCLLRRDASEEVVRAFLSSVVSRPCSHCGNGSLVQSTTGVRQQAAVSSF*
	>ZmSAUR68
	MISTKRIAQLAKKWQRMEALGRKRRLAWGTAAAAKKADRCCASVASKGHCAVYTTDGARFEVPLACLGTEVFAELLHMSREEFGFAGGHGRILLPCDAMVMEYALCLLRRGASADLEKAF
	LSTMAMSCHSADHAAAPYVAACC*
	>ZmSAUR69
	MVVGAEGEDTQRFIVPAELLGRPPIVELLRRAAQEYKYTRRGPLRIPFPVVAFRRLLGALTGTAAVVGPDGGLTFACFAMVV*
	>ZmSAUR70
	MRRLHQIQKTEVKKRSEPKQASFKNKVLDQQLLADSILEFVLIRSSLPIQRCPIRFHFVFLCAAAGEGEEEEATGLPSDVPRGHFAVYVGERRRRFVVPIALLDRPEFRSLLRRAEEEFGFAGAGGGGGLVLPCEEVAFRSLTSVLACTR*
	>ZmSAUR71
	MSSSMGHESSGGGADEEDPAGLQRVIWLRQMLHRWQSSSSRIAAERRSSASDDGDRANPDDANATTDQSSNGDPTPAAADNASSSSSSRNQMLPAAPHGAADEEDEDEDRRLLSRVLLVEERRRGCPPDAAACDSPMTPMTPDAPADVPRGCCPVYVGAERRRFVVPTAYLGMPVFRRLLEKAEEEFEFDYHGGAVTIPCDTEAFKYILVVMDRHRHGLVDDDGNEKHEEQDASSS*
	>ZmSAUR72
	MAIVNKKQGGAAASGLKHILKRCSSLGRRQQQHQRSVGEDEKEEEEATGLPSDVPRGHFAVYVGERRRRFVVPIALLDRPEFRTLLRRAEEEFGFAGAGGAGGALVLPCEEVAFRSLTSALACAR*
	>ZmSAUR73
	MRELMRRLSFSDRAGGGGVPRGCVPVLVCDGGGESERFVVRVEALRHPSFAALLEMAAQEFGYKQEGVLRVPCDVRHFKEVVLAAASSPRSRNR*
	>ZmSAUR74
	MKRLLRRLSRVAAADACAAAAAYEPLRPDAAAPGKAAALAAGARRLGGGARVPEGHVPVCVGEEGGPVERYAVRAELLGRPAFAALLRRAAQEYGYGHPGALRIPCPVADFRDLLLQLSSACAAADHPDDDAAALCYYS*
	>ZmSAUR75
	MAAAAAWTTTRKATTSTSKAALSALASCVAAAGGVTRTTTSSGKAYRKGYLPIVLVRGSGDDDDAGTVETETMVLVRVSDLKEPCMAALLEAAEEQFGYGQLGVLKVPCDAQRFHHVVNMARKQMVRSS*
	>ZmSAUR76
	MLRRSRHGGVRLGRKLLGLWRRALCGGRRRRRRGGYRRLKQQQQQPCAGTPERAARKLAPALLRWGRSLARRLRLGWRAGGGRRMLAGAEAEVATTPKGQVAVYVGGGGGEAAQSLRYVVPVVYLNHPTFGELLREAEEEFGFQHPGVITIPCPAARFEQAAALAAAGKKGFARW*
	>ZmSAUR77
	MEHSGAKKSNKITEVVRMQQMLKKWRKLSVTPKEPSSPTSGGGGGNAGESKTRKFLKRTLSFTDGPPSGSPPPPPKGHLAVCVGPAMQRFVIPMEYLKHRAFAALLREAEEEFGFQQEGVLRIPCEVPVFESILKAVEKNKKDAAFCYCGVEYAADEVGRGTPNNPLCR*
	>ZmSAUR78
	MTMRGLLRCVSTGACRVAPGAVAEPVPASPGATGGKVPAGHVPVEVGAEGEETQRFVVPAELLGRPPIAELLRHAAQEYGYARRGPLRIPCPVAAFRLLLGALAGSGAGGPDGALTLAYFAVAV*
	>ZmSAUR79
	MEKCSSKIRSIVWLRQTLRRWRSRAASRAAAAAAADAAVPSGHVAVCVGGASRRFVVRAAHLNHPVFRELLRQAEEEYGFPRAGPIALPCDEALFEHVLRHLSAPSKSSSRFVTLDDLQSAGATHCCCVAAAGDSLPLLRGFSADKAVW*
	>Cerca20S17851
	MPIHFSQIKALSHQKFFSKQSQFCSFLTEIFGFAFLLSLFQMFGSGEKSSKELSISYYHLHQREEVIAKKLPKGCLAIKVGQGEEQQRIVVPVLYLNHPLFAQLLKEVEEEYGFEYHQGTITIPCNVEEFRYIQGTIEREKSLHHHHHHVGCLRKMGTGEKSLKSFHLHRSHLLHHQHHHHSSTHGKKQEFRDVPKGCLAIKVGQGEEQQRFVVPVIYFNHPLFMQLLKEAEEEYGFDQKGTITIPCHVEEFRNVQGMIDREKSLHHHHHVGCFGF
	>Cerca107S00120
	MRKIRGFKLGRRLICVSRWIFGRIRTRSRYERLGSPSSAAKKPMAKLLSWGSKLTNRARSLCAARPGSGYIPIGAAPVQEKSQAVPKGHLAVYVGQKDGEFHRVLVPVIYFNHPLFGELLREAEMEYGFQHPGGITIPCPFTDFERVKTRIASGSCGGGRRLAWKRHC
	>Cerca5S04076
	MDSKKSNKIREIVRLQQILKKWKKVANASKNSSASSSATTTSSSSNGSGSKGIKFLKRTLSFTDVSSSNSNDVVPKGFLAVCVGKELKRFIIPTDYLSHQAFVMLLREAEDEFGFQQEGVLKIPCQVSVFEKILKVVEEKREILLSHEWFNADKDKIGCFSSDCEVTPSPHAQMCR
	>Cerca53S33383
	MDEEGGSKLTGIRQIVKLKGMLQKWQSVTVGLKLNNEEHCDVNHGGISPVINKRLTYVACDSDEESCHSPGGTPPDVPKGYLAVYVGPELRRFIIPTSYLSHSLFKVLLEKTAEEFGFEHSGGLTIPCEIETFKYLLKCMENNPNDHHGDASVSTFNHIAKHFVNVGIHLTSEWSNRKCTPKG
	>Cerca181S16596
	MGFRMPGHQRHTDVPKGYLAVYVGENQKKRRLPSYTQFLSDHYLLTHNKMGFRLPGIKRASLGANLASTKATYVPKGYLAVYVGEKKKRFVIPISNLSEPSFQELLSRAEEEFGFDHPMGGLTIPCSEDVFLSSLNGRVSFSANHASTKPVDVPKGYLAVYVGEKMKRFVIPISFLNHPAFQDLLSQAEDEFGYDHPMGGLTIPCREDNFTVMGFRLPGLQRRTNVSKGYLAVYVGENQKNRRLPTYTQVLSDHYLLTHNKMGFRLPGIRRASLGANLASTKAVDVPKGYLAVYVGEKMKRFVIPISHLSQPSFQELLSRAEEEFGFDHPKGGLTIPCSEDTSFLYTILLDHSLLTDRTMGFRLPGIRRVSFSANRASTKAVDVPKGYLAVYVGGEMKR…
	>Cerca3S03133
	MRKLRVSKLGRSLVMVFRHRKLNPISPILRLVRYLKSSPTRVSKGYLAVYVGESDDEKQRVLIPLIHLNHPQLGKLLDEAEKEYGFNHPGVINIPCTFSQFQRVHNRIATTQQCSRRHYLDTMIDLIL
	>Cerca739S04478
	MGFRLPGIRRASFTETQAASKSVEVSKGYLAVYVGEEMKRFVIPISYLNQPLFQELLSQAEEEFGYDHPMGGLTIPCKEDVFVDLTSRLNGNKSFSKV
	>Cerca170S01109
	MAIRKSNKLPQTAVLKQILKRCSSLGKKNGYDDDGLPLDVPKGHFAVYVGENRSRYIVPISFLTHPEFQSLLRQAEEEFGFDHDMGLTIPCEEVVFRSLTSMIG
	>Cerca10S00207
	MGKVRSNSSKKKGGIVKLKIVVEKLQKSLLVLGNRKSSSCYEEYEIEEACDSGYVPEDVKEGHFAVIAEAGEEPKRFVVPLSCLTHPTFLRLLEQTAEEYGFDQEGALTIPCRPSELERILAEQWHQEGDSESAQVSWDSCKAMVQSY
	>Cerca29S02310
	MKMDAVKGKGTKGLITKTWERCKSIGRGRGRKSSFKAVPLPLSLIRRSKSWPSLDARLELEEEKRGKKGHLRVAPEGCFSVYVGPQKQKFVIKTEYANHPLFKILLEEAESEYGYNSQGPLALPCDVDLFCKVLMEMDGGSEEIPYGCAFGKRYGSYHLLSPSPMP
	>Cerca6S10510
	MSMDLKKSNKIREIVRLQQILKKWRRVANSSKTSSSSKSIKFLKRTLSLSDREGGSSNVVPKGYLAVCVGEELKRFIIPTDYLGHEAFHILLREAEEEFGFQQTGVLRIPCEVSVFESILKMVERKKDKFSIQECRLSVEEIAGYCSSENQLAYSHHPHSPMCR
	>Cerca552S26659
	MDEEGCSKLTGIRQIVKLKGMLQKWQSVTLGSKISNEHCDVNHGGISPVISKRLTNVTCDSDEESCHGPDGPPPDVPKGYLAVYVGPELRRFIIPTSYLSHSLFKVLLEKTAEEFGFKQCGGLTIPCEIETFKYLLKCMENNPNDHHDDSSGHLKLRICGRVRNSTNICSGSNAPDHGLVSGVKKILL
	>Cerca739S10752
	MGFRLPGIRRASFTATQAASKSVGVPKGYLAVYVGEEMRRFIIPISYLNQSSFQELLGQAEEEFGYDHPMGGLTIPCREDVFVELTSQRASFTATQAASKSVEVPKGYLAVYVGQEMKRFVIPISYLNQPLFQELLSQAEEEFGYDHPMGGLTIPCREDVFVDLTSRLNVQ
	>Cerca273S02141
	MLGKKMVSLKKLAKKVKSVGGGDPEPGHHECLLKGHEEENPSNTTPTGFFALYVGEERQRYVVPTSYLSHPLFKILLEKAYDEFGFEQRNGLVVPCTVSTFKEVVNAIECSNGKFDLGKLFEEFV
	>Cerca181S06442
	MGFRLPGIRRVSFSANHASTKAVDVPKGYLAVYVGEKMKRVVIPISYLNQPEFQDLLSQAEDEFGYDHPMGGLTIPCREDVFLRGAGASRIKAHLSSTKGQSVAICQHVPEEVRLEASSNDNERNGDDNIAHSSNPQEGVGAMNLSEEPGPQPPLDHTLLFARLDEAVHQHLHISKSAKIVHRPRRRSDEHPRQQVRHRQIQRPTGNNSKESTTVSGGAMEKRGEQR
	>Cerca22S32495
	MAYTYVSTNYSVADKVGNKLRRLTHHDHKLELQAKKRTPKGHFVVYVGTEMTRFVVPMSYLKNPTFQRLLQKAADEYGFDNPDGIVLPCDASSFQRLIAFLDK
	>Cerca48S03520
	MKQLIRRLSRVADSSQYTLLRSESQNRRPRRAESFRAVAASKLRRSRVRSSATAVPEGHVPIYVGDEMEKFVVSAELLNHPIFVKLLNESAQEYGYEQKGVLRIPCHVFVFERVIEALRLGHDTRDIQDLLTCSSEEFC
	>Cerca170S16011
	MASASASSDVPKGHFAVYVGENHKRFVIPISYLNHPLFRDLLDWAEEEFGFNHPMGVDALFYGHNLIPYLNGSKPCPPSTMTTDGITIPNPEFALWTYQDKFILHVIISSLEPDVLHLLGNPSTSKEAWDHLETLFANQSCSRLMSFKQKLSTATKGTQPVSVYLQLLKNPANEIALISSPVDDLDLVIYALNGLGSDFKEMSSPLHKLVDFETYSTKEDTSTSAIPLTANVAHRSAPPSFKRRPTYNNNKPLLPTPSTPNFPSPPVCQLCNKTGHSAPRISTRGVFCKARVRISRILFLLLFLGLLSFLVLSLFNVIPSILFGIIILVIPTLESFIISLLSTSSPYHPSFLIAPLPQAAISSSSIRATRPSELLCTDVWGLAPQISIDQYKFYVVFID…
	>Cerca170S16010
	MATLQLMLVRSESLKHLKETWLCFDAEINRTKRVDVPKDYLAVYLGENQKKRFVIPLSYLNQPLFPDLLRQAEQEFGFHHPVGGLTIPYSEDVFLETTSSLHGWASCAANQASSKAVEVPKGYLAVYVGEKMRRFLIPISYLSQPSFQDLLSQAEQEFGYHHPMGGLTIPCREHVFLDITSLAQHITMGFRLPGIRWASCAANQASSKAVEVPKGYLAVYVGEKMRRFLIPISYLSQPSFQDLLSQAEQEFGYHHPMGGLTIPCREHTFLILMHSFISINTHTQHCKPHQVFTLSTNKPFLLPIIINSANFNLSKATMAVLLPVIMNAKQILRRALLSGKEVTSMSGVPKGYFAVYVGEEQKKRFVVPISYLKEPAFQQLLNKAEEDFGFDHPTGGLSI…
	>Cerca170S01111
	MSPGAGKCSKIRHIVRIRQMLLQWRKKARITAARAPSDVPAGHVAVCVGPSSRRFIVRATYLNHPIFKKLLVQAEEEYGFCNQGPLTIPCDESVFEEMLRVMSRSGSGHSARFSSLEDFQRRCHVDVRSNFDLVGESWPLLHEKPVC
	>Cerca88S04845
	MGFRLPGIRRASFTANQRSSKAVDVLKGYLAVYVGDKMKRFVIPISYLSQPSFQDLLSQAEEEFGFDHPMGGLTIPCREDVFLEITSGLH
	>Cerca13S00645
	MSAGVGKCSKIRHIVRLRQMLRRWRNKARMSANRTPSDVPAGHVAVCVGANYRRFVVRATYLNHPVFKKLLVEAEEEYGFCNHGPLAIPCEEAVFEEVLGFISRSDSANLSRFVNLDDFHRYCHLGIRTNFDLWPESRPLLH
	>Cerca275S19962
	MDFRLPGLQRCANVRKGYLAVYVGENKKKRFVIPISYLNQPSFQDLLSQAAQEFGYDIQWVASQFLAQKISSWISLLTSWVIKEKADIFTSSGLDKDKPIMGFRLPAIRWASFAAIQVASKSVQVPKGYLAVYVGEKIKRFLIPVSYLSQPSFQELLSQAEEEFRYEHPMGGLTIPCREDNFTAMGFRLLGLQRRIVVPKGYLAVYVGENQKKRFVIPISYLNQPSFQDLLSQAEQEFGYDHPMGGLTIPCSENNFTTMGFRFPGLQRWTNVPKGYLAVYVGDNQKKRFVIPISYLNQPSFQDLLSQAEQEFGYDHPMGGLTIPCSEDKHKTMGFRLPGIRRASFTATQAASKSVGVPKGYLAVYVGEEMKRFVIPLSYLNHSSFQELLRQAEEEFGYD…
	>Cerca9S05167
	MAIRKSNKLPQAVVLKQIIKRCSSFGKKQGYHEEGLPDDVPKGHFAVYVGENRTRYIIPISWLAHPQFQSLLQRAEEEFGFNHDMGLTIPCEEVVFESLTSMIR
	>Cerca181S32299
	MGFRMPGHQRHTDVPKGYLAVYVGENQKKRRLPSYTQVLSDHYLLTHNKMGFRLPGIKRASLGANLASTKATYVPKGYLAVYVGEKKKRFVIPISNLSEPSFQELLSRAEEEFGFDHPMGGLTIPCSEDVFLSSLNGC
	>Cerca526S09609
	MLRSFVHKIQKRLSHFGPRSRPVVSYFNQDQLEAATVIPDDVIEGHFAVLAIKGEETKRFIVELNYLNDPAFLGLLEQAKEEYGFRQEGALAVPCRPQELQKILDEWIQ
	>Cerca34S08327
	MALYMIKMKGKLLKRCLWEFWKFKRVSASVLNCEILDHVRKWVTCFNFHEEVMAYIPKDVPKGHLVVYVGEDCKRFVIKVTILNHPLFKALLDHAEDVFGFTNASKLHIPCNESIFLSILHNAAGSVQDQRFLPCF
	>Cerca526S09610
	MAQRDVAKGLLLLAIRRAQLGDDGYNSESKAETVVPEDVREGHFAVVVIKGEETNRFIVDLGYLTVPAFLRLLEQAKEEFGFGQKGTLALPADLRNCRTFWKIQEWRKPMY
	>Cerca624S27782
	MELNTSKFKTMGFRLPGFQRRVDVPKGYVAIYVGEENQKKRFVIPISYLNQVAFQELLLQAEQEFGYDHPMGGLTIPCRQDFSESIFLFFI
	>Cerca170S16009
	MGFRLPGIRRASCAANQASSKAVEVPKDHLAVYVGEKMRRFVIPISYLSQPSFQDLLSQAEQEFGYHHPMANFNLSKATMAVLLPVIMNPKQILRRALLSGKEVTSMSGNVPKGYFAVYVGEEQKKRFVVPISYLKEPAFQQLLNKAEEDFGFDHPTGGLSIPCREDVFLKNIRVMAIRFPSVLSAKHILCRSNPIANQAAATLVHVPKGYFAVYVGESEKKRFIIPLSFLNQPSFQKLLSMSEEEFGFSHPMGGLTIPCREETFINLTSALH
	>Cerca29S02319
	MNMNMNMQEEEKKMKVKKGWLAVQVGVEDEDGVGSQRFVIPISYLYHPLFKRLLDKAHDVYGYHTDGPLRLPCSVDDFLHLRWRIQKESNHHHQHNHHHHLPHALYFHSC
	>Cerca27S02186
	MKGKFLRGCLNKWKKMGSRVIPCTVCEYCRQWALWSSMHERSSIPNDVPKGHLVVYVGENHKRFVIKIALLNHPLFRALLDQAREEYDFIADSKLCIPCDEHLFLRVLRCASSP
	>Cerca624S27781
	MGFPLPSFQRRADIPKGYIAVYVGEGNNVIPISYLNQPSFQELLNQAEQEFGYDHPMCFKTMGFRLPGFQRRVDVPKGYVAVYVGQDNQKKRFMIPISYLNQVTFQELLLQAEQEFGYDHPMGGLTIPCKQDFQPQAK
	>Cerca119S12990
	MISTKKLVEMAWKWQKMASGKRKRISYPRSRSHGDMQCAGANKGHFVVYSIDEKRFEIPLKYLSNNVFRELLKWSEEEFGLPSNGPIMLPCYGVLLEYIISLIQGHVPEDVEKALITSIATCHNTPSSSLGLRHHQQKMIITKKIIEMSRKWQKHATNRNTRKRISWRRTQENVNVNVKAEGCSSNTAAKGHFVVYSTDQRRFVLPLIYLNNEIFRELFKLAEEEFGLSSNAPLTLPCEGTVIEYVIMLIQRNVAKDLEQAVLMSIATTPCQSPLHLHQQPTNQHLLLCAF
	>Cerca27S07626
	MGKTNRYGGMWKRGFEILGHVTRKLQTILSQPKGVKQGHFVVIATQGWKSERFLTELGHLHNPDFVKLLKQAEEEFGFSQVGALAIPCEPEDLHRIIGREKQGNGAVTCYC
	>Cerca4S03624
	MKIRLANHPLFKMLLEDAEKEYGFKNDGPIWLPCHVDLFCDALEEMESTVDDNDIKGFAGCTFPKGTSSVFHSPLSHHRFNSNHTSADYKLLSPPTVYA
	>Cerca189S06515
	MRRKESTLSVEGYASVDNRSSASVADKGNFVIYTADQKRFVIPLEYLCHGIFQELFKMSEEKYGHSSNGPITLPCDAVFMEYAILLIQRGVDKGLEKALLSSIAAGSCSLSATFIRGHPSQQLLICCSQNRMYWH
	>Cerca56S03961
	MGYMWSKLGRGGGSGKKPPADFPPDHVAVLVGEINRRYVIRANYLNHPLLQQLLDQVYEEYGFNKDSPLVIPCNELLFEDIIQSLRDRDCTSPLLFSCHVALEKLELSLCKDSVPLLQGFDSKKNSG
	>Cerca5S04077
	MIMKMKIASLSFSLSLSLAAPKVPSPLKDAATNIKHQLYQNSASNYQKIRRKPILESQDNLGQSMLAVTRELSDGTSRGSSQTQKGYLAVYVGPQLRRFVIPISFLTMPEFRVLMERVAEEFGCEHDGALKIPCEEEDFEQILMTCFSKSTKKQRKKPYH
	>Cerca88S04844
	MIVLRNLKNSNSSHVVVSIKNRAKLYVASKPQEEQVLGLLKASIFPSHRSPSETILSFKTMGFCLRHMDVPKGYLAVYVGEENQKKRFVIPISHLNQHSFQSLQSQAEQEFGYDLQ
	>Cerca58S09945
	MARKWQRMAGIERRAISLPKVSHKVAEKGHFVVYSMDKRRFVIPLGYLSSNIFRELFRMSEEAFGLPTDGPITLPCDAAFMEYVVSLVRKNASFELENALLVASFASSHCLPPLPASHTLTSLVVP
	>Cerca11S13096
	MKIFRRVQFLVAERWSKRKKELKNKIKSGFVPVHVGEEGKELKRFEIPISFLSSKSFQELLEEYEDHIAGIGAGPIELPCSIDLFERVLSSVKDETPKPSITQVHSEEDMLCSKITKFLYKAQNNILLHLRLSPKTLLEENPSLRMMKILRRVELALSRLSKSKKEWKNKKSERGLVPMLVGEEGKELKSFEVPISSLSSKAFQQLLQEYEDHTVAIREGPMELPCSLDLFEKVLSISSVKDQNNAKRCMAFTCLSKF
	>Cerca11S05651
	MKISRRVQFLMAERWSKRKKELKNKIKSGFVPVHAGEEGTQLKRFEIPISYLSSKSFQELLEEYEDHIAGIGAGPIELPCSIDLFERVLISVKDETAKPSIMCFNLKIRYA
	>Cerca11S13097
	MAERWSKRKKELKNKIKSGFVPVHVGEEGKELKRFEIPISCLSSKSFQELLEEYEDHIAGIGAGPIELPCSIDLFERVLSSVKDETAKPSIMCFDLKIKQVHSEEDMLYFQERWSKRKKELKNKIKSGFVPVHVGEEGKELKRFEIPISCLSSKSFQELLEEYEDHIAGIGAGPIELPCSIDLFERVLSSVKDETAKPSIMCFDLKIKQVHSEEDMLYFQDSASPEAFTKDVVGRKSIPSNDENIEKS
	>Cerca11S00336
	MSRLSKSKKEWKNKKSERGLVPMLVGEEGKELKRFEVPIPCLSSKAFQQLLKEYEDHIVAIREGPIELSCSLDLFEKVT
	>Cerca21S18176
	MEEEKGPYVRLNSSSSNKMEEKPRKGQVPVLVGKEDDVEKIWVPIKVINHPTIVEFLEKTEDELGYQHGLLRISYDAYSFKRMLDNILKNGEMEEGRKGYVPVLVGKGGDMEKIWVPIKVIQHPTIVELLEQSADEYGYQQGLLTISYDADSFKAIIHKISKK
	>Cerca189S06513
	MVSLKKLIEMAGKWRKLTGKWKKIIVYSRTTEAVGGKAEKGHFVFYSIDDRRFELPLKYLKTDIFRALSKSAEEEFGFFSDGPIRLPSDAAFIEYAVSLIQGNVAEEMKALLMIVATNRC
	>Cerca15S00969
	MGIRGSKLRKLFGGYKRLEAGSVLAPRGYVPICVGMNESSSRRFMVHARTLEDADFSEFLCSSVEEYGFRNDGVLRIPFEAQDFEQWMITRIPFEAQDFEQWMITRSKQKIRRVKPI
